# Supplementary material for: Phenome-wide analysis highlights putative causal relationships between self-reported migraine and other complex traits
Source: J Headache Pain. 2021 Jul 8;22(1):66. doi: 10.1186/s10194-021-01284-w (PMC8268337; doi:10.1186/s10194-021-01284-w)
Supplement: Supplementary file 1 — Additional file 1: Supplementary File 1. LCV output for migraine. [file 10194_2021_1284_MOESM1_ESM.xlsx]

## Sheet: Sheet1
	Results for the latent causal variable method are shown in this file.
	Name:	Name of the trait in the CTG-VL panel
	GCP:	Genetic causality proportion
	GCPse:	Genetic causality proportion standard deviation
	GCPpval:	Genetic causality proportion p value
	GCPpvalAdj:	Genetic causality proportion p value after correcting for multiple testing (FDR <5%)
	GCP_FDR_Significant:	False Discovery Rate significant GCP
	GCP_Z:	Genetic causality proportion Z score
	rG:	Genetic correlation
	rGse:	Genetic correlation standard deviation
	rGpval:	Genetic correlation pvalue
	rGpvalAdj:	Genetic correlation pvalue after multiple testing (FDR<5%)
	rG Nominal Significant:	Nominally significant genetic correlations
	rG_FDR_Significant:	False Discovery Rate significant genetic correlations

## Sheet: Migraine
	Name	GCP	GCPse	GCPpval	GCP_Nominally_Significant	GCPpvalAdj	GCP_FDR_Significant	GCP_Z	rG	rGse	rGpval	rG_Nominally_Significant	rGpvalAdj	rG_FDR_Significant
1	Medication: Paracetamol	0.886262	0.0902967	9.70332e-23	Yes	4.92929e-20	TRUE	9.81501	0.655368	0.0325261	2.748e-90	Yes	1.93047e-87	TRUE
2	Coffee consumed	-0.797582	0.0862917	2.39995e-20	Yes	6.09588e-18	TRUE	9.24286	-0.25185	0.102028	0.0135706	Yes	0.038441	TRUE
3	Death of a close relative in last 2 years	-0.813367	0.139834	6.00343e-09	Yes	1.01658e-06	TRUE	5.81666	0.265381	0.0641792	3.54959e-05	Yes	0.000205233	TRUE
4	Self reported deep venous thrombosis (DVT)	-0.797682	0.14114	1.58851e-08	Yes	2.01741e-06	TRUE	5.65172	0.207128	0.0688028	0.00260858	Yes	0.00932584	TRUE
5	Benign neoplasm of colon, rectum, anus and anal canal (ICD10)	-0.705986	0.127279	2.90996e-08	Yes	2.95652e-06	TRUE	5.54677	0.189865	0.0547911	0.000529722	Yes	0.00237782	TRUE
6	Blood clot in the leg diagnosed by a doctor	-0.790567	0.145159	5.14552e-08	Yes	4.35654e-06	TRUE	5.44621	0.192343	0.0703062	0.00622319	Yes	0.0198267	TRUE
7	Medication: Clopidogrel	-0.76035	0.15748	1.37752e-06	Yes	9.99689e-05	TRUE	4.82823	0.269844	0.110664	0.0147521	Yes	0.0414535	TRUE
8	Medication: Dihydrocodeine	-0.773891	0.162731	1.97808e-06	Yes	0.000125608	TRUE	4.75565	0.465915	0.160759	0.00375295	Yes	0.0126448	TRUE
9	Diaphragmatic hernia (ICD10)	-0.76539	0.167439	4.85037e-06	Yes	0.000273777	TRUE	4.57116	0.531503	0.0813564	6.44575e-11	Yes	1.00625e-09	TRUE
10	Stroke diagnosed by doctor	-0.631144	0.14096	7.55302e-06	Yes	0.000383694	TRUE	4.47748	0.317626	0.109833	0.00382935	Yes	0.0128407	TRUE
11	Medication: Felodipine	-0.734774	0.176241	3.05751e-05	Yes	0.00141201	TRUE	4.16914	0.267018	0.0865378	0.00203163	Yes	0.00751168	TRUE
12	Worked with paints, thinners or glues	-0.721126	0.189238	0.000138587	Yes	0.00586684	TRUE	3.81068	0.275419	0.0878155	0.00171074	Yes	0.00644393	TRUE
13	Episodal and paroxysmal disorders	-0.531771	0.149087	0.00036128	Yes	0.0141177	TRUE	3.56686	0.574341	0.0827344	3.86616e-12	Yes	7.44104e-11	TRUE
14	Ever unenthusiastic / disinterested for a whole week	0.707315	0.200699	0.000424671	Yes	0.0154095	TRUE	3.52426	0.344692	0.0530435	8.12324e-11	Yes	1.24056e-09	TRUE
15	Workplace sometimes had a lot of diesel exhaust	-0.752837	0.218043	0.000555007	Yes	0.0187962	TRUE	3.4527	0.308787	0.0841733	0.00024401	Yes	0.00117813	TRUE
16	Ventral hernia (ICD10)	-0.680336	0.200801	0.000703783	Yes	0.0223451	TRUE	3.3881	0.268572	0.101831	0.00835371	Yes	0.0252408	TRUE
17	Self-reported pulmonary embolism	-0.65452	0.205474	0.00144544	Yes	0.0415115	TRUE	3.18542	0.186012	0.0734496	0.0113248	Yes	0.0328746	TRUE
18	Current alcohol drinker	0.613893	0.193026	0.00147088	Yes	0.0415115	TRUE	3.18037	-0.391934	0.0433365	1.51064e-19	Yes	7.07485e-18	TRUE
19	Medication: Ibuprofen	0.634647	0.207815	0.00225889	Yes	0.0603956	FALSE	3.0539	0.639968	0.0518082	4.71396e-35	Yes	1.65578e-32	TRUE
20	Manifestations of mania or irritability: I was more restless than usual	0.650173	0.21912	0.0030053	Yes	0.0763345	FALSE	2.9672	0.36277	0.0595898	1.14475e-09	Yes	1.51734e-08	TRUE
21	Medication for pain relief, constipation, heartburn: Aspirin	0.652029	0.223594	0.00354409	Yes	0.0836961	FALSE	2.91612	0.192922	0.0520257	0.00020873	Yes	0.00102183	TRUE
22	Ever had prolonged loss of interest in normal activities	0.650192	0.223502	0.00362464	Yes	0.0836961	FALSE	2.90911	0.43322	0.0432629	1.32754e-23	Yes	1.09717e-21	TRUE
23	Ever had prolonged feelings of sadness or depression	0.63709	0.227284	0.00506219	Yes	0.110902	FALSE	2.80305	0.425832	0.0495323	8.17835e-18	Yes	3.28302e-16	TRUE
24	Treatment/medication code: aspirin	0.640199	0.229303	0.00523947	Yes	0.110902	FALSE	2.79193	0.186003	0.0546117	0.000659442	Yes	0.00287738	TRUE
25	Bread type: White	-0.648683	0.238689	0.00657392	Yes	0.133582	FALSE	2.71769	0.279586	0.0376185	1.06858e-13	Yes	2.58853e-12	TRUE
26	Fractured bone site(s): Wrist	-0.684382	0.255002	0.00727841	Yes	0.134517	FALSE	2.68383	0.24417	0.0837505	0.00355184	Yes	0.012054	TRUE
27	Blood clot, DVT, bronchitis, emphysema, asthma, rhinitis, eczema, allergy diagnosed by doctor: Blood clot in the lung	-0.592036	0.220937	0.00736961	Yes	0.134517	FALSE	2.67966	0.202772	0.0745705	0.00654394	Yes	0.0204405	TRUE
28	Major dietary changes in the last 5 years: No	0.592928	0.221437	0.00741431	Yes	0.134517	FALSE	2.67764	-0.278016	0.0374051	1.06499e-13	Yes	2.58853e-12	TRUE
29	Diagnoses - main ICD10: J18 Pneumonia, organism unspecified	0.607328	0.236204	0.0101346	Yes	0.171612	FALSE	2.5712	0.333817	0.0489791	9.39354e-12	Yes	1.69204e-10	TRUE
30	Ever depressed for a whole week	-0.61069	0.237478	0.0101242	Yes	0.171612	FALSE	2.57156	0.322823	0.101608	0.00148733	Yes	0.00572521	TRUE
31	Bipolar and major depression status: Probable Recurrent major depression (moderate)	-0.568577	0.222121	0.0104742	Yes	0.171642	FALSE	2.55977	0.295684	0.0681677	1.44046e-05	Yes	9.19928e-05	TRUE
32	Treatment/medication code: amlodipine	-0.615414	0.242251	0.0110725	Yes	0.175776	FALSE	2.5404	0.172256	0.0522776	0.000984125	Yes	0.00404297	TRUE
33	Non-cancer illness code, self-reported: chronic obstructive airways disease/copd	-0.62963	0.249059	0.0114701	Yes	0.17657	FALSE	2.52804	0.37596	0.09495	7.50892e-05	Yes	0.000390742	TRUE
34	Chest pain or discomfort	-0.619212	0.246673	0.0120644	Yes	0.177855	FALSE	2.51025	0.368176	0.0385017	1.14839e-21	Yes	6.72288e-20	TRUE
35	Activities undertaken to treat depression: Talking therapies, such as psychotherapy, counselling, group therapy or CBT	0.584909	0.23352	0.0122538	Yes	0.177855	FALSE	2.50475	0.297785	0.058817	4.12921e-07	Yes	4.00106e-06	TRUE
36	Victim of sexual assault	-0.591035	0.237213	0.0127177	Yes	0.17946	FALSE	2.49158	0.21364	0.0707698	0.00253772	Yes	0.00909564	TRUE
37	Non-cancer illness code, self-reported: diverticular disease/diverticulitis	0.601909	0.243822	0.0135629	Yes	0.186214	FALSE	2.46864	0.245064	0.0527244	3.35124e-06	Yes	2.47816e-05	TRUE
38	Vitamin D (quantile) female	-0.609989	0.253616	0.0161651	Yes	0.214874	FALSE	2.40517	-0.108807	0.0314821	0.00054793	Yes	0.00245173	TRUE
39	Own or rent accommodation lived in: Rent - from private landlord or letting agency	-0.579096	0.241517	0.0164962	Yes	0.214874	FALSE	2.39775	0.20756	0.0694738	0.00281177	Yes	0.00995096	TRUE
40	Alcohol drinker status: Never	-0.613398	0.257707	0.0173025	Yes	0.218608	FALSE	2.38022	-0.286807	0.0600836	1.8108e-06	Yes	1.42132e-05	TRUE
41	Current employment status: In paid employment or self-employed	0.460202	0.193931	0.0176436	Yes	0.218608	FALSE	2.37301	0.225266	0.0564573	6.6064e-05	Yes	0.000358378	TRUE
42	Alcohol drinker status: Previous	0.516527	0.218622	0.0181447	Yes	0.219464	FALSE	2.36265	0.416456	0.0538349	1.02756e-14	Yes	2.94638e-13	TRUE
43	Fractured bone site(s): Ankle	-0.603418	0.258172	0.0194252	Yes	0.229488	FALSE	2.33727	0.22538	0.0913911	0.0136593	Yes	0.0386143	TRUE
44	Non-cancer illness code, self-reported: hiatus hernia	0.58669	0.259025	0.023513	Yes	0.248846	FALSE	2.26499	0.330474	0.0433793	2.57126e-14	Yes	6.69004e-13	TRUE
45	Diagnoses - main ICD10: K30 Dyspepsia	-0.596756	0.262654	0.023085	Yes	0.248846	FALSE	2.27202	-0.265472	0.082841	0.00135253	Yes	0.00529333	TRUE
46	Diagnoses - main ICD10: R69 Unknown and unspecified causes of morbidity	-0.576845	0.252059	0.0221066	Yes	0.248846	FALSE	2.28853	0.320513	0.118544	0.00685641	Yes	0.0212655	TRUE
47	Job coding: higher education teaching professional, university lecturer/professor (including college/university head/vice chancellor)	-0.609436	0.265759	0.0218368	Yes	0.248846	FALSE	2.29319	0.424773	0.0634361	2.14101e-11	Yes	3.62423e-10	TRUE
48	Major dietary changes in the last 5 years: Yes, because of illness	-0.227208	0.0996606	0.0226186	Yes	0.248846	FALSE	2.27982	0.38491	0.0962591	6.36954e-05	Yes	0.000346869	TRUE
49	Home area population density - urban or rural: England/Wales - Hamlet and Isolated Dwelling - less sparse	-0.75074	0.333711	0.0244696	Yes	0.253685	FALSE	2.24967	-0.254592	0.0969939	0.00866932	Yes	0.0260822	TRUE
50	Asthma-related pneumonia	-0.584521	0.260948	0.0250916	Yes	0.25493	FALSE	2.23999	0.300664	0.101892	0.00316942	Yes	0.0109681	TRUE
51	Suffer from 'nerves'	-0.396582	0.18227	0.0295711	Yes	0.294551	FALSE	2.17579	0.257049	0.0421139	1.03662e-09	Yes	1.3871e-08	TRUE
52	Year ended full time education	-0.586375	0.272604	0.0314752	Yes	0.307488	FALSE	2.15101	-0.318392	0.0377907	3.60286e-17	Yes	1.33211e-15	TRUE
53	Age at last episode of depression	-0.479607	0.22822	0.035596	Yes	0.341184	FALSE	2.10151	0.296995	0.0752168	7.86352e-05	Yes	0.000403054	TRUE
54	Ever suffered mental distress preventing usual activities	0.437593	0.212416	0.0393908	Yes	0.370566	FALSE	2.06008	0.452422	0.0551944	2.46694e-16	Yes	8.8873e-15	TRUE
55	Ever had period extreme irritability	0.533863	0.261827	0.0414509	Yes	0.382856	FALSE	2.03899	0.31726	0.0547007	6.63466e-09	Yes	8.03594e-08	TRUE
56	Certain infectious and parasitic diseases	0.429737	0.214137	0.0447677	Yes	0.406107	FALSE	2.00683	0.593267	0.198757	0.00283686	Yes	0.0100146	TRUE
57	Types of transport used (excluding work): Public transport	0.566431	0.283791	0.0459402	Yes	0.409432	FALSE	1.99594	-0.165989	0.0390597	2.14129e-05	Yes	0.000130239	TRUE
58	Qualifications: College or University degree	-0.534745	0.275039	0.0518649	No	0.419262	FALSE	1.94425	-0.245955	0.0311309	2.77436e-15	Yes	8.85902e-14	TRUE
59	Ever used hormone-replacement therapy (HRT)	-0.327902	0.169197	0.0526244	No	0.419262	FALSE	1.93799	0.150569	0.0449586	0.000810877	Yes	0.00342127	TRUE
60	Trigger finger	-0.555113	0.284332	0.0508978	No	0.419262	FALSE	1.95234	0.293795	0.0620538	2.19585e-06	Yes	1.66766e-05	TRUE
61	Transport type for commuting to job workplace: Car/motor vehicle	-0.554184	0.286195	0.0528203	No	0.419262	FALSE	1.93639	-0.250729	0.0797886	0.00167557	Yes	0.0063455	TRUE
62	Age first had sexual intercourse	-0.552463	0.281854	0.0499839	Yes	0.419262	FALSE	1.9601	0.340502	0.0459674	1.28743e-13	Yes	3.06582e-12	TRUE
63	Pulse rate	-0.557228	0.282132	0.0482606	Yes	0.419262	FALSE	1.97507	-0.286616	0.0277383	5.00287e-25	Yes	4.68603e-23	TRUE
64	Job SOC coding: Higher education teaching professionals	-0.525024	0.268373	0.0504271	No	0.419262	FALSE	1.95632	0.335444	0.0984576	0.000656822	Yes	0.00287488	TRUE
65	Destinations on discharge from hospital (recoded): Usual Place of residence: Living with relatives	-0.547854	0.284174	0.0538702	No	0.421016	FALSE	1.92788	0.247001	0.0844503	0.00344668	Yes	0.0117539	TRUE
66	IGF-1 (quantile) female	-0.536727	0.279445	0.0547708	No	0.421569	FALSE	1.92069	-0.109569	0.0326658	0.000795806	Yes	0.00337797	TRUE
67	Witnessed sudden violent death	0.547518	0.287774	0.0570934	No	0.432887	FALSE	1.9026	0.246862	0.0746402	0.000941798	Yes	0.00390598	TRUE
68	Diseases of the musculoskeletal system and connective tissue	0.333372	0.179494	0.0632703	No	0.472666	FALSE	1.85729	0.34943	0.0321995	1.95034e-27	Yes	2.74023e-25	TRUE
69	Gap coding: Unable to work due to sickness or disability	-0.220199	0.119866	0.0662034	No	0.487411	FALSE	1.83704	0.423321	0.131178	0.00125066	Yes	0.0049638	TRUE
70	Treatment/medication code: co-codamol	0.522771	0.2863	0.0678575	No	0.492451	FALSE	1.82595	0.549525	0.0650933	3.11632e-17	Yes	1.21623e-15	TRUE
71	Fractured/broken bones in last 5 years	-0.527126	0.291893	0.0709362	No	0.507431	FALSE	1.80589	0.235874	0.0519141	5.53146e-06	Yes	3.86652e-05	TRUE
72	Workplace very cold: Often	-0.536728	0.298244	0.0719194	No	0.507431	FALSE	1.79963	0.34148	0.0827203	3.65724e-05	Yes	0.000210591	TRUE
73	Any ICDMAIN event in hilmo or causes of death	-0.309574	0.178943	0.0836267	No	0.518077	FALSE	1.73002	0.12511	0.0381587	0.00104296	Yes	0.00424742	TRUE
74	Own or rent accommodation lived in: Own outright (by you or someone in your household)	0.320085	0.184615	0.0829543	No	0.518077	FALSE	1.7338	0.333351	0.0889313	0.000177956	Yes	0.000886627	TRUE
75	Diagnoses - main ICD10: M51 Other intervertebral disk disorders	-0.521893	0.30069	0.082626	No	0.518077	FALSE	1.73565	0.302603	0.07472	5.12562e-05	Yes	0.000284644	TRUE
76	Magnesium	-0.475728	0.274085	0.0826182	No	0.518077	FALSE	1.73569	-0.244051	0.0253084	5.25941e-22	Yes	3.35885e-20	TRUE
77	Illness, injury, bereavement, stress in last 2 years: Serious illness, injury or assault to yourself	0.274317	0.157816	0.0821746	No	0.518077	FALSE	1.73821	0.284877	0.0495153	8.75164e-09	Yes	1.04204e-07	TRUE
78	Ever felt worried, tense, or anxious for most of a month or longer	-0.4842	0.277432	0.0809334	No	0.518077	FALSE	1.7453	-0.230855	0.0760901	0.0024136	Yes	0.00871749	TRUE
79	Educational Attainment	-0.516258	0.294159	0.0792537	No	0.518077	FALSE	1.75503	0.374748	0.0945698	7.41189e-05	Yes	0.000390026	TRUE
80	Cereal type: Biscuit cereal (e.g. Weetabix)	-0.434851	0.245553	0.0765764	No	0.518077	FALSE	1.77091	-0.257671	0.0420519	8.92989e-10	Yes	1.20639e-08	TRUE
81	Bipolar and major depression status: Probable Recurrent major depression (severe)	-0.532827	0.300063	0.0757794	No	0.518077	FALSE	1.77572	0.446748	0.0418263	1.24866e-26	Yes	1.42634e-24	TRUE
82	Triglycerides (quantile) male	-0.266325	0.152758	0.081255	No	0.518077	FALSE	1.74345	0.31605	0.0531388	2.72066e-09	Yes	3.44372e-08	TRUE
83	Own or rent accommodation lived in: Rent - from local authority, local council, housing association	-0.477734	0.277858	0.0855518	No	0.521053	FALSE	1.71934	0.32224	0.043707	1.6717e-13	Yes	3.85038e-12	TRUE
84	Qualifications: NVQ or HND or HNC or equivalent	0.481967	0.280863	0.0861584	No	0.521053	FALSE	1.71602	0.368176	0.0542117	1.11008e-11	Yes	1.97425e-10	TRUE
85	Job coding: primary /junior school teacher or teaching professional, nursery school teacher (including head teacher)	-0.510452	0.298547	0.0873055	No	0.521779	FALSE	1.70979	-0.194765	0.0781614	0.0127085	Yes	0.0363654	TRUE
86	Non-cancer illness code, self-reported: back problem	-0.62985	0.369721	0.0884597	No	0.522529	FALSE	1.70358	0.365546	0.0864582	2.35761e-05	Yes	0.000141557	TRUE
87	Transport type for commuting to job workplace: Public transport	0.436922	0.259297	0.0919834	No	0.535895	FALSE	1.68503	-0.25667	0.0579765	9.54898e-06	Yes	6.41929e-05	TRUE
88	Non-cancer illness code, self-reported: asthma	0.52086	0.310671	0.093628	No	0.535895	FALSE	1.67656	0.146419	0.0369013	7.25226e-05	Yes	0.000384794	TRUE
89	Triglycerides (quantile) female	-0.328227	0.196188	0.0943225	No	0.535895	FALSE	1.67302	0.162149	0.0371046	1.24215e-05	Yes	8.04251e-05	TRUE
90	Activities undertaken to treat depression: Other therapeutic activities such as mindfulness, yoga or art classes	0.477674	0.286052	0.094942	No	0.535895	FALSE	1.66989	0.179601	0.063403	0.00461586	Yes	0.015188	TRUE
91	Types of physical activity in last 4 weeks: Strenuous sports	0.477627	0.295998	0.106611	No	0.542108	FALSE	1.61362	-0.174298	0.0670738	0.00936056	Yes	0.0277582	TRUE
92	Treatment/medication code: diclofenac	0.295875	0.183205	0.106312	No	0.542108	FALSE	1.615	0.485605	0.0494997	1.01702e-22	Yes	7.14455e-21	TRUE
93	Fed-up feelings	-0.515502	0.318261	0.105287	No	0.542108	FALSE	1.61974	0.31497	0.0392267	9.78806e-16	Yes	3.3542e-14	TRUE
94	Tense, sore, or aching muscles during worst period of anxiety	0.368318	0.228323	0.106714	No	0.542108	FALSE	1.61314	0.346315	0.0443525	5.79927e-15	Yes	1.7713e-13	TRUE
95	Unstable angina pectoris	-0.224433	0.137701	0.103133	No	0.542108	FALSE	1.62985	-0.11949	0.0302242	7.70359e-05	Yes	0.000399393	TRUE
96	Apoliprotein A (quantile) both_sexes	0.461055	0.28141	0.101343	No	0.542108	FALSE	1.63838	0.440734	0.0939351	2.70686e-06	Yes	2.0447e-05	TRUE
97	Wheeze or whistling in the chest in last year	0.294493	0.179255	0.10041	No	0.542108	FALSE	1.64287	0.365545	0.0402318	1.02788e-19	Yes	5.15776e-18	TRUE
98	Chronic Pain	0.491139	0.298454	0.0998433	No	0.542108	FALSE	1.64561	0.226774	0.0666583	0.000668834	Yes	0.00290035	TRUE
99	Non-butter spread type details: Olive oil based spread (eg: Bertolli)	-0.512811	0.310266	0.098369	No	0.542108	FALSE	1.65281	-0.301528	0.0418495	5.80168e-13	Yes	1.25406e-11	TRUE
100	#Other joint disorders	-0.482077	0.295464	0.102766	No	0.542108	FALSE	1.63159	0.187683	0.0680357	0.00580497	Yes	0.0187926	TRUE
101	EA3	-0.2966	0.185363	0.109575	No	0.542777	FALSE	1.60011	0.141266	0.0385615	0.000248905	Yes	0.00119764	TRUE
102	Forced expiratory volume in 1-second (FEV1), predicted	-0.490911	0.307882	0.110829	No	0.542777	FALSE	1.59448	-0.205759	0.0809801	0.0110581	Yes	0.032167	TRUE
103	Pulse rate, automated reading	-0.506637	0.317762	0.110848	No	0.542777	FALSE	1.59439	-0.149588	0.0275512	5.65256e-08	Yes	6.25342e-07	TRUE
104	Job SOC coding: Primary and nursery education teaching professionals	-0.432751	0.271627	0.11112	No	0.542777	FALSE	1.59318	-0.247068	0.0250236	5.42913e-23	Yes	4.0147e-21	TRUE
105	Pain type(s) experienced in last month: Back pain	0.389363	0.246062	0.113563	No	0.547116	FALSE	1.58238	0.470131	0.0410098	2.0034e-30	Yes	4.02111e-28	TRUE
106	Apoliprotein A (quantile) female	-0.248085	0.157295	0.114752	No	0.547116	FALSE	1.57719	-0.158853	0.0305144	1.93111e-07	Yes	1.95195e-06	TRUE
107	Standing height	-0.514562	0.32669	0.115239	No	0.547116	FALSE	1.57508	-0.122592	0.0251655	1.108e-06	Yes	9.49231e-06	TRUE
108	Other specified/unspecified soft tissue disorders	-0.556177	0.354227	0.116389	No	0.547457	FALSE	1.57011	0.264805	0.0873612	0.00243627	Yes	0.00877682	TRUE
109	Ever sought or received professional help for mental distress	0.334381	0.21372	0.117683	No	0.548466	FALSE	1.56457	0.34233	0.0570709	1.99351e-09	Yes	2.59341e-08	TRUE
110	Long-standing illness, disability or infirmity	-0.49947	0.322175	0.121069	No	0.550652	FALSE	1.5503	-0.253983	0.0508781	5.97606e-07	Yes	5.56051e-06	TRUE
111	Age started oral contraceptive pill	-0.508529	0.328314	0.121404	No	0.550652	FALSE	1.54891	-0.141622	0.0381686	0.000206897	Yes	0.0010164	TRUE
112	GettingUp	-0.415821	0.267614	0.12023	No	0.550652	FALSE	1.55381	0.411941	0.0364816	1.44137e-29	Yes	2.5314e-27	TRUE
113	Bread type: Wholemeal or wholegrain	-0.486554	0.317709	0.12566	No	0.556779	FALSE	1.53144	-0.280501	0.0385831	3.59391e-13	Yes	8.01499e-12	TRUE
114	Leisure/social activities: Other group activity	-0.40458	0.264717	0.126426	No	0.556779	FALSE	1.52835	-0.213375	0.0490198	1.34385e-05	Yes	8.62153e-05	TRUE
115	Diagnoses - main ICD10: K29 Gastritis and duodenitis	0.460111	0.301543	0.127046	No	0.556779	FALSE	1.52585	0.420091	0.0751321	2.25294e-08	Yes	2.53231e-07	TRUE
116	Workplace very cold: Rarely/never	0.486644	0.31901	0.127138	No	0.556779	FALSE	1.52548	-0.28716	0.0613207	2.82803e-06	Yes	2.1248e-05	TRUE
117	Mood swings	0.311697	0.205884	0.130039	No	0.557954	FALSE	1.51395	-0.353184	0.0527163	2.08836e-11	Yes	3.57822e-10	TRUE
118	Pain type(s) experienced in last month: Pain all over the body	0.473861	0.314812	0.132268	No	0.557954	FALSE	1.50522	0.352112	0.0826464	2.04004e-05	Yes	0.000125164	TRUE
119	Nervous feelings	0.320358	0.21295	0.132482	No	0.557954	FALSE	1.50439	-0.332403	0.0522676	2.02217e-10	Yes	2.89913e-09	TRUE
120	Professional informed about depression	-0.496269	0.330222	0.132881	No	0.557954	FALSE	1.50284	0.390388	0.0589105	3.43026e-11	Yes	5.67001e-10	TRUE
121	Bipolar and major depression status: No Bipolar or Depression	0.383698	0.255685	0.133441	No	0.557954	FALSE	1.50067	0.431855	0.0399712	3.28987e-27	Yes	4.20207e-25	TRUE
122	Tinnitus: No, never	-0.508384	0.339256	0.133997	No	0.557954	FALSE	1.49852	0.16539	0.0382013	1.49491e-05	Yes	9.50381e-05	TRUE
123	Treatment/medication code: sumatriptan	-0.503866	0.339387	0.137641	No	0.566771	FALSE	1.48463	0.873931	0.285829	0.00223169	Yes	0.00812313	TRUE
124	Treatment/medication code: gtn 400micrograms spray	-0.514443	0.347132	0.138346	No	0.566771	FALSE	1.48198	0.279952	0.1126	0.0129097	Yes	0.0367912	TRUE
125	Treatment/medication code: bendroflumethiazide	-0.473052	0.32351	0.143673	No	0.583887	FALSE	1.46225	0.118086	0.0400917	0.00322552	Yes	0.0111348	TRUE
126	Job coding: non-commissioned officers or other rank of armed forces	0.493484	0.344187	0.151639	No	0.592558	FALSE	1.43377	0.440847	0.0963414	4.74211e-06	Yes	3.41675e-05	TRUE
127	Destinations on discharge from hospital (recoded): Usual Place of residence	0.463203	0.322867	0.151385	No	0.592558	FALSE	1.43466	-0.221623	0.0723292	0.0021833	Yes	0.00796764	TRUE
128	Workplace very noisy: Sometimes	-0.480436	0.333133	0.149252	No	0.592558	FALSE	1.44218	0.473919	0.0443915	1.31975e-26	Yes	1.42634e-24	TRUE
129	Workplace very noisy: Rarely/never	-0.468554	0.325456	0.149957	No	0.592558	FALSE	1.43968	0.25905	0.108215	0.0166725	Yes	0.0465703	TRUE
130	Neck/shoulder pain for 3+ months	-0.581149	0.402198	0.148476	No	0.592558	FALSE	1.44493	0.266623	0.104583	0.0107912	Yes	0.0315211	TRUE
131	Chest pain or discomfort walking normally	-0.467721	0.331156	0.157836	No	0.612065	FALSE	1.41239	0.244642	0.0543365	6.72065e-06	Yes	4.65149e-05	TRUE
132	Diseases of the genitourinary system	0.430384	0.309399	0.164215	No	0.631978	FALSE	1.39104	0.38447	0.0519384	1.33716e-13	Yes	3.13117e-12	TRUE
133	Workplace very hot: Often	-0.47226	0.342077	0.167412	No	0.635341	FALSE	1.38057	-0.203665	0.0503574	5.24592e-05	Yes	0.000290178	TRUE
134	Diagnoses - main ICD10: R07 Pain in throat and chest	-0.411141	0.298923	0.169006	No	0.635341	FALSE	1.37541	0.23784	0.0430895	3.39616e-08	Yes	3.78699e-07	TRUE
135	Diagnoses - main ICD10: Z09 Follow-up examination after treatment for conditions other than malignant neoplasms	-0.471278	0.342883	0.1693	No	0.635341	FALSE	1.37446	0.359415	0.0508129	1.51301e-12	Yes	3.1728e-11	TRUE
136	FI3 : word interpolation	-0.491529	0.358362	0.170188	No	0.635341	FALSE	1.3716	0.372617	0.0865888	1.68279e-05	Yes	0.000105081	TRUE
137	Duration of walks	-0.450625	0.329442	0.171361	No	0.635341	FALSE	1.36785	0.200361	0.0809487	0.0133175	Yes	0.0378003	TRUE
138	Cereal type: Other (e.g. Cornflakes, Frosties)	-0.384642	0.282012	0.172593	No	0.635341	FALSE	1.36392	0.215586	0.0504705	1.94149e-05	Yes	0.000120699	TRUE
139	Age started hormone-replacement therapy (HRT)	0.295191	0.217434	0.174586	No	0.638057	FALSE	1.35761	-0.313416	0.0494858	2.39729e-10	Yes	3.40221e-09	TRUE
140	Blood clot, DVT, bronchitis, emphysema, asthma, rhinitis, eczema, allergy diagnosed by doctor: Asthma	0.480132	0.355682	0.177051	No	0.638804	FALSE	1.34989	0.150484	0.0363092	3.40548e-05	Yes	0.000198535	TRUE
141	HDL cholesterol (quantile) female	-0.268607	0.199101	0.177306	No	0.638804	FALSE	1.3491	-0.185677	0.0344615	7.12626e-08	Yes	7.82218e-07	TRUE
142	Smoking status: Current	0.192786	0.145606	0.185495	No	0.654385	FALSE	1.32402	0.36536	0.0404742	1.76464e-19	Yes	7.99781e-18	TRUE
143	Major Deprresive Disorder	0.421067	0.317908	0.185339	No	0.654385	FALSE	1.32449	0.173253	0.0395319	1.17261e-05	Yes	7.66284e-05	TRUE
144	Tense / 'highly strung'	-0.456857	0.343878	0.183998	No	0.654385	FALSE	1.32854	0.244824	0.0389368	3.22146e-10	Yes	4.52615e-09	TRUE
145	Miserableness	0.297093	0.225558	0.187791	No	0.6579	FALSE	1.31714	0.39194	0.0482431	4.50002e-16	Yes	1.58063e-14	TRUE
146	Medication for pain relief, constipation, heartburn: Laxatives (e.g. Dulcolax, Senokot)	-0.395747	0.301338	0.189082	No	0.6579	FALSE	1.3133	0.382988	0.0793064	1.37074e-06	Yes	1.1197e-05	TRUE
147	Leisure/social activities: Sports club or gym	0.191201	0.146211	0.190971	No	0.659956	FALSE	1.30771	-0.368933	0.0407777	1.46377e-19	Yes	7.07485e-18	TRUE
148	Other arthritis (FG)	-0.444614	0.345683	0.198377	No	0.674504	FALSE	1.28619	0.419126	0.141941	0.00314887	Yes	0.0109509	TRUE
149	Diagnoses - main ICD10: M13 Other arthritis	-0.444614	0.345683	0.198377	No	0.674504	FALSE	1.28619	0.419126	0.141941	0.00314887	Yes	0.0109509	TRUE
150	Ever manic/hyper for 2 days	0.33042	0.25735	0.199164	No	0.674504	FALSE	1.28394	0.197908	0.075024	0.00834132	Yes	0.0252408	TRUE
151	Substances taken for anxiety: Medication prescribed to you (for at least two weeks)	-0.368516	0.288869	0.202055	No	0.676253	FALSE	1.27572	0.406257	0.0542309	6.82168e-14	Yes	1.74263e-12	TRUE
152	Diagnoses - main ICD10: G47 Sleep disorders	0.489995	0.384339	0.202344	No	0.676253	FALSE	1.2749	0.365795	0.0756489	1.32862e-06	Yes	1.09806e-05	TRUE
153	Ever worried more than most people would in similar situation	0.381806	0.300529	0.203925	No	0.677086	FALSE	1.27045	0.255847	0.0547153	2.92579e-06	Yes	2.18656e-05	TRUE
154	Other arthrosis	-0.429177	0.339257	0.205854	No	0.67905	FALSE	1.26505	0.398417	0.0998903	6.64778e-05	Yes	0.000359236	TRUE
155	Diagnoses - main ICD10: Z42 Follow-up care involving plastic surgery	-0.494701	0.397114	0.212859	No	0.69763	FALSE	1.24574	0.330551	0.124869	0.00811651	Yes	0.02463	TRUE
156	Coffee type: Ground coffee (include espresso, filter etc)	-0.45461	0.366837	0.215246	No	0.70093	FALSE	1.23927	-0.149063	0.0345922	1.63889e-05	Yes	0.000102797	TRUE
157	Non-cancer illness code, self-reported: emphysema/chronic bronchitis	0.426074	0.34939	0.222661	No	0.702559	FALSE	1.21948	-0.190941	0.0718972	0.00791311	Yes	0.024117	TRUE
158	Hand grip strength (left)	-0.430991	0.352938	0.222029	No	0.702559	FALSE	1.22115	-0.169145	0.0483372	0.000466534	Yes	0.00212818	TRUE
159	Non-cancer illness code, self-reported: depression	0.3678	0.300619	0.221149	No	0.702559	FALSE	1.22348	0.424956	0.0531063	1.22421e-15	Yes	4.09528e-14	TRUE
160	FI8 : chained arithmetic	-0.436788	0.356254	0.220176	No	0.702559	FALSE	1.22606	-0.146483	0.0316244	3.62194e-06	Yes	2.6643e-05	TRUE
161	Job SOC coding: Medical practitioners	-0.433931	0.352352	0.218126	No	0.702559	FALSE	1.23153	0.260024	0.0639241	4.74801e-05	Yes	0.000265775	TRUE
162	Treatment/medication code: quinine	-0.399742	0.330182	0.226021	No	0.708757	FALSE	1.21067	0.253019	0.0880331	0.00405133	Yes	0.0135205	TRUE
163	Diseases of the circulatory system	-0.428482	0.3732	0.250915	No	0.712094	FALSE	1.14813	0.229742	0.0459503	5.73908e-07	Yes	5.41169e-06	TRUE
164	HDL cholesterol (quantile) both_sexes	-0.17189	0.149304	0.249618	No	0.712094	FALSE	1.15128	-0.143412	0.0345111	3.24524e-05	Yes	0.000190777	TRUE
165	Mental health problems ever diagnosed by a professional: Depression	0.360506	0.312528	0.248698	No	0.712094	FALSE	1.15352	0.510983	0.051495	3.30747e-23	Yes	2.58167e-21	TRUE
166	Non-cancer illness code, self-reported: gastro-oesophageal reflux (gord) / gastric reflux	-0.375536	0.325288	0.248306	No	0.712094	FALSE	1.15447	0.444577	0.0635892	2.72174e-12	Yes	5.46293e-11	TRUE
167	Treatment/medication code: valsartan	0.419602	0.363215	0.247991	No	0.712094	FALSE	1.15524	0.274602	0.112825	0.0149383	Yes	0.0418928	TRUE
168	Non-cancer illness code, self-reported: stroke	-0.319549	0.2766	0.247977	No	0.712094	FALSE	1.15528	0.0749599	0.0291306	0.0100753	Yes	0.029553	TRUE
169	Alkaline phosphatase (quantile) female	-0.341461	0.293797	0.245141	No	0.712094	FALSE	1.16223	-0.216276	0.0809834	0.00757098	Yes	0.0232254	TRUE
170	Started insulin within one year diagnosis of diabetes	-0.483602	0.413462	0.242146	No	0.712094	FALSE	1.16964	0.363194	0.116357	0.00180005	Yes	0.00672625	TRUE
171	Knee pain for 3+ months	-0.398103	0.344742	0.248178	No	0.712094	FALSE	1.15479	0.195554	0.0819444	0.0170134	Yes	0.0474283	TRUE
172	Qualifications: Other professional qualifications eg: nursing, teaching	0.435891	0.369974	0.23873	No	0.712094	FALSE	1.17817	0.430158	0.0938532	4.57674e-06	Yes	3.3146e-05	TRUE
173	Hand grip strength (right)	-0.432036	0.364805	0.236298	No	0.712094	FALSE	1.18429	-0.145389	0.029866	1.12718e-06	Yes	9.59808e-06	TRUE
174	Non-cancer illness code, self-reported: osteoarthritis	0.237019	0.200011	0.236006	No	0.712094	FALSE	1.18503	0.334594	0.0456441	2.29297e-13	Yes	5.19616e-12	TRUE
175	Diagnoses - main ICD10: N20 Calculus of kidney and ureter	0.417306	0.351842	0.235597	No	0.712094	FALSE	1.18606	0.150699	0.0589097	0.0105235	Yes	0.0308032	TRUE
176	Vascular/heart problems diagnosed by doctor: Angina	-0.408175	0.344009	0.235416	No	0.712094	FALSE	1.18652	0.174795	0.0543622	0.00130277	Yes	0.00512716	TRUE
177	Treatment/medication code: gliclazide	-0.377915	0.317758	0.234315	No	0.712094	FALSE	1.18932	0.22965	0.0659165	0.000494081	Yes	0.0022393	TRUE
178	Diagnoses - main ICD10: I20 Angina pectoris	-0.424077	0.353079	0.229719	No	0.712094	FALSE	1.20108	0.280388	0.0583515	1.54634e-06	Yes	1.24862e-05	TRUE
179	Diagnoses - main ICD10: M67 Other disorders of synovium and tendon	-0.249909	0.213188	0.2411	No	0.712094	FALSE	1.17224	-0.199897	0.0353932	1.62433e-08	Yes	1.87064e-07	TRUE
180	Hearing difficulty/problems: No	-0.196755	0.173241	0.256071	No	0.714746	FALSE	1.13573	-0.0946878	0.0363758	0.00924008	Yes	0.0275633	TRUE
181	Types of physical activity in last 4 weeks: Heavy DIY (eg: weeding, lawn mowing, carpentry, digging)	-0.423282	0.372293	0.255556	No	0.714746	FALSE	1.13696	-0.144731	0.0373567	0.000106939	Yes	0.000538528	TRUE
182	HDL cholesterol (quantile) male	-0.436014	0.382985	0.254927	No	0.714746	FALSE	1.13846	-0.272361	0.0416272	6.0353e-11	Yes	9.63591e-10	TRUE
183	Entropion and trichiasis of eyelid	-0.434301	0.384441	0.258605	No	0.715396	FALSE	1.12969	0.272644	0.041687	6.14145e-11	Yes	9.6952e-10	TRUE
184	Sleep disorders (combined)	-0.178819	0.158947	0.260578	No	0.715396	FALSE	1.12503	0.331604	0.0490711	1.40282e-11	Yes	2.4637e-10	TRUE
185	Major dietary changes in the last 5 years: Yes, because of other reasons	0.219328	0.195069	0.260859	No	0.715396	FALSE	1.12436	0.158721	0.0450446	0.000425672	Yes	0.00196088	TRUE
186	Hearing difficulty/problems: Yes	0.414076	0.369274	0.26215	No	0.715396	FALSE	1.12132	0.283227	0.103892	0.00640759	Yes	0.0201854	TRUE
187	Qualifications: CSEs or equivalent	0.418189	0.373877	0.263345	No	0.715396	FALSE	1.11852	0.358536	0.0737189	1.15293e-06	Yes	9.75823e-06	TRUE
188	Forced expiratory volume in 1-second (FEV1)	-0.446489	0.402493	0.267297	No	0.72227	FALSE	1.10931	-0.134042	0.0290941	4.08176e-06	Yes	2.97144e-05	TRUE
189	Forced expiratory volume in 1-second (FEV1), Best measure	-0.394751	0.361557	0.274917	No	0.727384	FALSE	1.09181	-0.151943	0.0298233	3.49129e-07	Yes	3.40644e-06	TRUE
190	ILD differential diagnosis	-0.320929	0.293175	0.273663	No	0.727384	FALSE	1.09467	0.338431	0.0494141	7.4436e-12	Yes	1.35822e-10	TRUE
191	COPD differential diagnosis	-0.320929	0.293175	0.273663	No	0.727384	FALSE	1.09467	0.338431	0.0494141	7.4436e-12	Yes	1.35822e-10	TRUE
192	Cognitive Performance	-0.441815	0.401151	0.270736	No	0.727384	FALSE	1.10137	-0.136055	0.029216	3.21093e-06	Yes	2.38696e-05	TRUE
193	Diagnoses - main ICD10: N39 Other disorders of urinary system	-0.386891	0.358696	0.280764	No	0.729288	FALSE	1.0786	0.259062	0.0970832	0.00762004	Yes	0.023325	TRUE
194	Mother's age at death	0.388094	0.36044	0.281604	No	0.729288	FALSE	1.07672	-0.199132	0.0696269	0.00423653	Yes	0.0140385	TRUE
195	Usual side of head for mobile phone use: Right	-0.298212	0.277011	0.281689	No	0.729288	FALSE	1.07653	0.362483	0.0471259	1.45086e-14	Yes	3.99698e-13	TRUE
196	Job coding: medical doctor, general practitioner, hospital consultant	-0.393122	0.365303	0.281858	No	0.729288	FALSE	1.07615	-0.353033	0.0919084	0.000122468	Yes	0.000614526	TRUE
197	Had other major operations	0.412258	0.384116	0.283152	No	0.729288	FALSE	1.07326	-0.158066	0.0608762	0.0094176	Yes	0.0278563	TRUE
198	Illness, injury, bereavement, stress in last 2 years: Marital separation/divorce	-0.384419	0.359197	0.284521	No	0.729288	FALSE	1.07022	-0.249341	0.0638243	9.35755e-05	Yes	0.000474634	TRUE
199	ECG, phase time	-0.277812	0.260212	0.285686	No	0.729288	FALSE	1.06763	0.349848	0.0880505	7.08951e-05	Yes	0.000378736	TRUE
200	Diabetes diagnosed by doctor	-0.42237	0.397286	0.28772	No	0.730809	FALSE	1.06314	0.121291	0.0434736	0.00527099	Yes	0.0172227	TRUE
201	Medication for pain relief, constipation, heartburn: Ranitidine (e.g. Zantac)	-0.331847	0.314278	0.291012	No	0.735299	FALSE	1.05591	0.274253	0.0650464	2.48385e-05	Yes	0.000147873	TRUE
202	Tinnitus: Yes, now most or all of the time	-0.392504	0.37278	0.292383	No	0.735299	FALSE	1.05291	0.389939	0.0924532	2.46822e-05	Yes	0.000147568	TRUE
203	Diseases of the blood and blood-forming organs and certain disorders involving the immune mechanism	-0.362062	0.345223	0.29428	No	0.736425	FALSE	1.04878	0.221997	0.0884905	0.0121174	Yes	0.034959	TRUE
204	Milk type used: Never/rarely have milk	-0.36914	0.354865	0.298234	No	0.742662	FALSE	1.04023	0.162064	0.0531566	0.00229761	Yes	0.00834146	TRUE
205	Diagnoses - main ICD10: R51 Headache	0.413627	0.402035	0.303558	No	0.749351	FALSE	1.02883	0.658867	0.116976	1.77629e-08	Yes	2.02901e-07	TRUE
206	Types of physical activity in last 4 weeks: Light DIY (eg: pruning, watering the lawn)	-0.401215	0.390223	0.303871	No	0.749351	FALSE	1.02817	-0.146	0.0440648	0.000922015	Yes	0.00386452	TRUE
207	Manifestations of mania or irritability: I was more talkative than usual	0.175775	0.171881	0.306471	No	0.752114	FALSE	1.02265	0.177701	0.0620252	0.00417042	Yes	0.0138521	TRUE
208	Dozing	-0.393045	0.395109	0.319845	No	0.78116	FALSE	0.994776	0.19265	0.064626	0.00287313	Yes	0.0101172	TRUE
209	Diagnoses - main ICD10: K80 Cholelithiasis	-0.384648	0.389383	0.323231	No	0.781775	FALSE	0.987841	0.275976	0.0550118	5.2577e-07	Yes	4.99127e-06	TRUE
210	Bring up phlegm/sputum/mucus on most days	-0.164924	0.167343	0.324355	No	0.781775	FALSE	0.985547	0.226587	0.0776218	0.00351024	Yes	0.0119416	TRUE
211	Cereal type: Bran cereal (e.g. All Bran, Branflakes)	-0.372226	0.379116	0.326186	No	0.781775	FALSE	0.981825	-0.206149	0.0754085	0.00626163	Yes	0.0198591	TRUE
212	Medication for cholesterol, blood pressure, diabetes, or take exogenous hormones: Blood pressure medication	-0.23575	0.240147	0.326252	No	0.781775	FALSE	0.98169	0.156581	0.0343427	5.13079e-06	Yes	3.62249e-05	TRUE
213	C-reactive protein (quantile) male	0.362377	0.395834	0.359941	No	0.788148	FALSE	0.915477	0.269299	0.0567619	2.09162e-06	Yes	1.59714e-05	TRUE
214	Diagnoses - main ICD10: R10 Abdominal and pelvic pain	0.266413	0.290808	0.359608	No	0.788148	FALSE	0.916112	0.500137	0.0646044	9.82272e-15	Yes	2.87519e-13	TRUE
215	Diagnoses - main ICD10: M75 Shoulder lesions	-0.29809	0.324352	0.358078	No	0.788148	FALSE	0.919033	0.257684	0.0587897	1.16976e-05	Yes	7.66284e-05	TRUE
216	Treatment/medication code: codeine	-0.529325	0.575676	0.357842	No	0.788148	FALSE	0.919484	0.454539	0.0999462	5.41992e-06	Yes	3.80749e-05	TRUE
217	Triglycerides (quantile) both_sexes	-0.169301	0.183898	0.357247	No	0.788148	FALSE	0.920623	0.149318	0.0362953	3.88911e-05	Yes	0.000223028	TRUE
218	Activities undertaken to treat anxiety: Talking therapies, such as psychotherapy, counselling, group therapy or CBT	-0.355502	0.3855	0.356434	No	0.788148	FALSE	0.922182	0.375148	0.101918	0.000232429	Yes	0.00112997	TRUE
219	Methods of self-harm used: Ingesting a medication in excess of the normal dose	-0.366593	0.397081	0.355893	No	0.788148	FALSE	0.92322	0.606249	0.121403	5.92333e-07	Yes	5.54819e-06	TRUE
220	Treatment/medication code: citalopram	-0.296622	0.321242	0.355819	No	0.788148	FALSE	0.923361	0.257361	0.0588273	1.21514e-05	Yes	7.90404e-05	TRUE
221	Shoulder lesions	0.369392	0.398616	0.354089	No	0.788148	FALSE	0.926687	0.168379	0.0562639	0.00276545	Yes	0.00981177	TRUE
222	Treatment/medication code: ramipril	0.370384	0.396676	0.350449	No	0.788148	FALSE	0.933719	0.50179	0.0672028	8.21697e-14	Yes	2.06158e-12	TRUE
223	Blood clot, DVT, bronchitis, emphysema, asthma, rhinitis, eczema, allergy diagnosed by doctor: Emphysema/chronic bronchitis	-0.225353	0.240693	0.349135	No	0.788148	FALSE	0.936269	0.370112	0.0773897	1.73175e-06	Yes	1.38245e-05	TRUE
224	Leisure/social activities: Religious group	-0.301879	0.321928	0.348388	No	0.788148	FALSE	0.937721	-0.0900297	0.031599	0.0043839	Yes	0.0144586	TRUE
225	Mouth/teeth dental problems: Toothache	-0.357255	0.380542	0.34783	No	0.788148	FALSE	0.938806	0.293574	0.0857444	0.00061747	Yes	0.00271108	TRUE
226	IGF-1 (quantile) both_sexes	-0.365133	0.387566	0.346132	No	0.788148	FALSE	0.942118	0.263181	0.0545486	1.40212e-06	Yes	1.13871e-05	TRUE
227	Treatment/medication code: salbutamol	-0.320928	0.337886	0.342209	No	0.788148	FALSE	0.949811	-0.300975	0.0470972	1.65339e-10	Yes	2.44528e-09	TRUE
228	Types of transport used (excluding work): Cycle	0.35699	0.375462	0.341705	No	0.788148	FALSE	0.950802	0.233482	0.0858685	0.00654678	Yes	0.0204405	TRUE
229	Ever addicted to any substance or behaviour	-0.234269	0.245942	0.340824	No	0.788148	FALSE	0.952539	0.222058	0.0719295	0.00202081	Yes	0.00749141	TRUE
230	Feelings of worthlessness during worst period of depression	-0.356092	0.367765	0.332916	No	0.788148	FALSE	0.968257	0.271319	0.0530398	3.13087e-07	Yes	3.07613e-06	TRUE
231	Ever had bowel cancer screening	0.385854	0.396712	0.330736	No	0.788148	FALSE	0.972632	0.113356	0.0430438	0.00845097	Yes	0.0254799	TRUE
232	Low back pain	-0.352702	0.376733	0.349164	No	0.788148	FALSE	0.936212	-0.178079	0.0373032	1.80769e-06	Yes	1.42132e-05	TRUE
233	Diagnoses - main ICD10: T84 Complications of internal orthopaedic prosthetic devices, implants and grafts	-0.355662	0.391953	0.364191	No	0.79403	FALSE	0.907408	0.342647	0.0862247	7.07111e-05	Yes	0.000378736	TRUE
234	Actions taken following self-harm: See anyone from psychiatric or mental health services, including liaison services	-0.197784	0.220928	0.370659	No	0.794494	FALSE	0.895239	0.306921	0.097472	0.00163936	Yes	0.00622514	TRUE
235	Endocrine, nutritional and metabolic diseases	0.379439	0.422922	0.369621	No	0.794494	FALSE	0.897184	0.234378	0.0895916	0.00889472	Yes	0.0266462	TRUE
236	Workplace very hot: Sometimes	0.342645	0.379265	0.366291	No	0.794494	FALSE	0.903443	0.339971	0.0708283	1.58718e-06	Yes	1.27428e-05	TRUE
237	Guilty feelings	-0.122346	0.135898	0.367975	No	0.794494	FALSE	0.900273	0.218767	0.0406664	7.46705e-08	Yes	8.13272e-07	TRUE
238	Diastolic blood pressure, automated reading	-0.366484	0.413881	0.375897	No	0.799059	FALSE	0.885481	0.0957839	0.0321984	0.00293172	Yes	0.0102977	TRUE
239	Treatment/medication code: fluoxetine	-0.426216	0.481377	0.375935	No	0.799059	FALSE	0.885411	0.484918	0.107583	6.56356e-06	Yes	4.56525e-05	TRUE
240	Illness, injury, bereavement, stress in last 2 years: Financial difficulties	-0.157496	0.178766	0.378307	No	0.80075	FALSE	0.88102	0.343932	0.0388661	8.82025e-19	Yes	3.87264e-17	TRUE
241	How are people in household related to participant: Grandchild	-0.323683	0.370208	0.381939	No	0.805083	FALSE	0.874329	0.344356	0.1048	0.00101675	Yes	0.00415273	TRUE
242	Headaches for 3+ months	0.335895	0.388803	0.387632	No	0.813708	FALSE	0.863919	0.811943	0.046786	1.82705e-67	Yes	8.55669e-65	TRUE
243	Alkaline phosphatase (quantile) male	-0.223372	0.261062	0.392203	No	0.819915	FALSE	0.855628	0.073728	0.0310646	0.0176264	Yes	0.0488463	TRUE
244	Qualifications: O levels/GCSEs or equivalent	-0.339065	0.398686	0.395071	No	0.822526	FALSE	0.850456	-0.192877	0.039532	1.06623e-06	Yes	9.19055e-06	TRUE
245	Fluid intelligence score	0.347444	0.41864	0.406576	No	0.836196	FALSE	0.829935	0.648121	0.0825843	4.22723e-15	Yes	1.31983e-13	TRUE
246	Speech-reception-threshold (SRT) estimate (right)	-0.340982	0.408565	0.403952	No	0.836196	FALSE	0.834585	-0.165952	0.0359612	3.93584e-06	Yes	2.88013e-05	TRUE
247	Treatment/medication code: amitriptyline	0.308046	0.370457	0.405674	No	0.836196	FALSE	0.83153	0.253615	0.0785118	0.0012367	Yes	0.00492228	TRUE
248	STFRQ	0.33891	0.414921	0.414039	No	0.843262	FALSE	0.816806	0.432574	0.109246	7.50638e-05	Yes	0.000390742	TRUE
249	Manifestations of mania or irritability: My thoughts were racing	-0.111938	0.137323	0.414991	No	0.843262	FALSE	0.815142	0.223646	0.0449952	6.67979e-07	Yes	6.09422e-06	TRUE
250	Diagnoses - main ICD10: N32 Other disorders of bladder	0.272718	0.333848	0.413989	No	0.843262	FALSE	0.816894	0.406324	0.0853307	1.91911e-06	Yes	1.48969e-05	TRUE
251	Treatment/medication code: ranitidine	-0.310692	0.382603	0.416765	No	0.843492	FALSE	0.812047	0.47868	0.0968888	7.79184e-07	Yes	7.01765e-06	TRUE
252	Workplace very hot: Rarely/never	0.321697	0.400033	0.421295	No	0.849278	FALSE	0.804176	-0.323154	0.0813151	7.06471e-05	Yes	0.000378736	TRUE
253	Non-cancer illness code, self-reported: irritable bowel syndrome	-0.32417	0.406125	0.424753	No	0.852865	FALSE	0.798202	0.530455	0.100911	1.4671e-07	Yes	1.52687e-06	TRUE
254	Diagnoses - main ICD10: R55 Syncope and collapse	-0.322718	0.412597	0.434119	No	0.868239	FALSE	0.782162	0.272417	0.0873741	0.00182193	Yes	0.00678997	TRUE
255	Breathing problems during period of job: Yes	-0.307194	0.397171	0.439252	No	0.870733	FALSE	0.773456	0.183948	0.0677168	0.0065991	Yes	0.0205181	TRUE
256	Calcium (quantile) male	-0.167345	0.216703	0.439979	No	0.870733	FALSE	0.772229	0.0993025	0.0357146	0.00542843	Yes	0.0176959	TRUE
257	sleep duration	-0.367299	0.476187	0.440509	No	0.870733	FALSE	0.771334	-0.109663	0.0323099	0.000688547	Yes	0.00296751	TRUE
258	Height	-0.348766	0.47291	0.460825	No	0.876775	FALSE	0.73749	-0.0833833	0.0264262	0.00160322	Yes	0.00610442	TRUE
259	Job involved shift work: Yes	0.2549	0.343826	0.458472	No	0.876775	FALSE	0.741364	0.146929	0.0358967	4.25642e-05	Yes	0.00024114	TRUE
260	Worry too long after embarrassment	0.313209	0.420651	0.456525	No	0.876775	FALSE	0.744581	0.307633	0.0862071	0.000358984	Yes	0.00167011	TRUE
261	Cancer diagnosed by doctor	-0.211325	0.283635	0.456237	No	0.876775	FALSE	0.745058	0.348868	0.11753	0.00299434	Yes	0.0104914	TRUE
262	Handedness (chirality/laterality): Use both right and left hands equally	-0.150603	0.203569	0.459411	No	0.876775	FALSE	0.739816	0.280235	0.0709337	7.79378e-05	Yes	0.000402583	TRUE
263	Non-cancer illness code, self-reported: diabetes	-0.338659	0.450467	0.452174	No	0.876775	FALSE	0.751796	0.125307	0.0458683	0.00629707	Yes	0.0199265	TRUE
264	Pain type(s) experienced in last month: Knee pain	-0.233667	0.310643	0.451929	No	0.876775	FALSE	0.752203	0.374701	0.0320978	1.73667e-31	Yes	4.0667e-29	TRUE
265	Treatment/medication code: becotide 50 inhaler	0.322585	0.427538	0.450538	No	0.876775	FALSE	0.754518	0.337849	0.132742	0.0109227	Yes	0.0318389	TRUE
266	napping	0.296178	0.392269	0.450227	No	0.876775	FALSE	0.755036	0.11613	0.046672	0.0128385	Yes	0.0366628	TRUE
267	Diseases of the nervous system	-0.255019	0.342182	0.456107	No	0.876775	FALSE	0.745272	0.40012	0.059248	1.44515e-11	Yes	2.50672e-10	TRUE
268	Ganglion	-0.306462	0.418663	0.464168	No	0.879841	FALSE	0.732001	0.324197	0.104719	0.00196235	Yes	0.00729393	TRUE
269	Vascular/heart problems diagnosed by doctor: High blood pressure	-0.231733	0.31966	0.468492	No	0.884735	FALSE	0.724935	0.160085	0.0328012	1.05839e-06	Yes	9.17921e-06	TRUE
270	3mm cylindrical power angle (right)	0.301206	0.433587	0.487254	No	0.892298	FALSE	0.694684	0.421181	0.115693	0.000272115	Yes	0.00130485	TRUE
271	Treatment/medication code: gabapentin	0.163651	0.228959	0.474755	No	0.892298	FALSE	0.714764	0.4583	0.0503907	9.46405e-20	Yes	4.92481e-18	TRUE
272	Gamma glutamyltransferase (quantile) male	0.222643	0.315001	0.47969	No	0.892298	FALSE	0.706801	0.351468	0.0611235	8.91772e-09	Yes	1.05289e-07	TRUE
273	Gamma glutamyltransferase (quantile) female	-0.322419	0.460356	0.483697	No	0.892298	FALSE	0.700369	-0.0935331	0.0283407	0.000965766	Yes	0.00399089	TRUE
274	Neoplasms	-0.36288	0.519034	0.484462	No	0.892298	FALSE	0.699145	0.319015	0.100014	0.00142422	Yes	0.00552772	TRUE
275	Sitting height	-0.273575	0.392265	0.485537	No	0.892298	FALSE	0.697424	0.12645	0.0303891	3.16799e-05	Yes	0.000187018	TRUE
276	Treatment/medication code: lansoprazole	0.307224	0.441153	0.486172	No	0.892298	FALSE	0.696411	-0.146412	0.0552281	0.00802449	Yes	0.0244035	TRUE
277	Substances taken for depression: Medication prescribed to you (for at least two weeks)	-0.311091	0.446945	0.486404	No	0.892298	FALSE	0.69604	0.109366	0.0337127	0.00117839	Yes	0.0047304	TRUE
278	Diagnosed with life-threatening illness	0.177321	0.255872	0.488305	No	0.892298	FALSE	0.693008	0.268417	0.0690637	0.000101691	Yes	0.000513941	TRUE
279	Meniscus derangement	0.169064	0.246177	0.492235	No	0.896256	FALSE	0.686758	0.257078	0.0581317	9.76411e-06	Yes	6.53265e-05	TRUE
280	Diagnoses - main ICD10: G56 Mononeuropathies of upper limb	-0.293858	0.438135	0.50241	No	0.909864	FALSE	0.670703	0.160698	0.0465953	0.000563091	Yes	0.00249572	TRUE
281	Other eye problems	0.23703	0.354136	0.503291	No	0.909864	FALSE	0.669321	0.32508	0.0609027	9.41371e-08	Yes	1.00964e-06	TRUE
282	Treatment/medication code: venlafaxine	0.234092	0.353474	0.507804	No	0.914768	FALSE	0.662261	0.193904	0.0713845	0.00660084	Yes	0.0205181	TRUE
283	Astigmatism angle (right)	0.265215	0.403466	0.510961	No	0.917203	FALSE	0.657342	0.220402	0.0924101	0.0170771	Yes	0.0475115	TRUE
284	Workplace very dusty: Often	-0.16609	0.260833	0.524276	No	0.934152	FALSE	0.636768	0.335689	0.0691802	1.2198e-06	Yes	1.02013e-05	TRUE
285	Reason for glasses/contact lenses: For short-sightedness, i.e. only or mainly for distance viewing such as driving, cinema etc (called 'myopia')	-0.29399	0.462863	0.525327	No	0.934152	FALSE	0.635156	-0.154105	0.046216	0.000854703	Yes	0.00359538	TRUE
286	Attendance/disability/mobility allowance: Blue badge	0.169924	0.268627	0.527018	No	0.934152	FALSE	0.632564	0.373281	0.0422317	9.66679e-19	Yes	4.11571e-17	TRUE
287	Answered sexual history questions	0.290604	0.460231	0.527759	No	0.934152	FALSE	0.63143	0.123306	0.0457918	0.00708631	Yes	0.0218819	TRUE
288	Diagnoses - main ICD10: M54 Dorsalgia	0.248432	0.396332	0.530772	No	0.936223	FALSE	0.626827	0.46132	0.0582042	2.26522e-15	Yes	7.40147e-14	TRUE
289	Diagnoses - main ICD10: T81 Complications of procedures, not elsewhere classified	0.257095	0.418523	0.539023	No	0.937752	FALSE	0.614291	0.424648	0.119147	0.000365162	Yes	0.00169325	TRUE
290	Injury, poisoning and certain other consequences of external causes	0.238477	0.388095	0.538898	No	0.937752	FALSE	0.61448	0.367583	0.0572509	1.35768e-10	Yes	2.0293e-09	TRUE
291	Non-cancer illness code, self-reported: high cholesterol	0.278185	0.449296	0.535812	No	0.937752	FALSE	0.619158	0.171358	0.038595	8.99953e-06	Yes	6.13803e-05	TRUE
292	Ever had hysterectomy (womb removed)	-0.154236	0.249458	0.536388	No	0.937752	FALSE	0.618285	0.325817	0.0631195	2.44451e-07	Yes	2.45324e-06	TRUE
293	Sodium in urine	-0.286805	0.475134	0.54609	No	0.946805	FALSE	0.603629	0.14265	0.0329937	1.53526e-05	Yes	9.67283e-05	TRUE
294	Rotator cuff syndrome	0.0656245	0.109256	0.548072	No	0.947009	FALSE	0.600651	0.164883	0.0637241	0.00966868	Yes	0.028479	TRUE
295	Non-cancer illness code, self-reported: hypertension	-0.169925	0.284439	0.550238	No	0.947528	FALSE	0.597404	0.154492	0.0323839	1.83635e-06	Yes	1.43337e-05	TRUE
296	Reason for reducing amount of alcohol drunk: Health precaution	-0.215412	0.391556	0.582221	No	0.951776	FALSE	0.550143	-0.233462	0.047072	7.06064e-07	Yes	6.40013e-06	TRUE
297	Toothache	0.120246	0.221033	0.586429	No	0.951776	FALSE	0.544018	0.315941	0.0713613	9.54025e-06	Yes	6.41929e-05	TRUE
298	Workplace very noisy: Often	-0.15422	0.282578	0.58523	No	0.951776	FALSE	0.545761	0.416532	0.0631288	4.16382e-11	Yes	6.72433e-10	TRUE
299	Diagnoses - main ICD10: R31 Unspecified haematuria	-0.21882	0.399599	0.583967	No	0.951776	FALSE	0.547599	0.389955	0.087875	9.0965e-06	Yes	6.1742e-05	TRUE
300	Workplace had a lot of cigarette smoke from other people smoking: Often	-0.15209	0.277254	0.583308	No	0.951776	FALSE	0.548559	0.343851	0.0854325	5.70187e-05	Yes	0.000311717	TRUE
301	C-reactive protein (quantile) both_sexes	0.251013	0.456769	0.582634	No	0.951776	FALSE	0.549542	0.144244	0.042972	0.000788808	Yes	0.00335841	TRUE
302	Eosinophill percentage	0.264578	0.481041	0.582312	No	0.951776	FALSE	0.55001	-0.0679857	0.0271462	0.0122649	Yes	0.0353119	TRUE
303	Age when last took cannabis	-0.280548	0.507288	0.58024	No	0.951776	FALSE	0.553035	0.306276	0.122853	0.0126658	Yes	0.0363174	TRUE
304	FI6 : conditional arithmetic	-0.250349	0.459806	0.58612	No	0.951776	FALSE	0.544468	-0.181273	0.0396603	4.86237e-06	Yes	3.46783e-05	TRUE
305	Red blood cell (erythrocyte) count	-0.17303	0.312178	0.579397	No	0.951776	FALSE	0.554266	0.0850273	0.0289666	0.00333169	Yes	0.0114451	TRUE
306	#Spondylopathies	0.256104	0.46143	0.57888	No	0.951776	FALSE	0.555021	0.324246	0.0632612	2.96724e-07	Yes	2.93589e-06	TRUE
307	Ever self-harmed	-0.291316	0.523409	0.577818	No	0.951776	FALSE	0.556574	0.264157	0.0807119	0.00106475	Yes	0.00432361	TRUE
308	Medication for pain relief, constipation, heartburn: Omeprazole (e.g. Zanprol)	-0.189186	0.332111	0.568917	No	0.951776	FALSE	0.569647	0.500439	0.0541823	2.55381e-20	Yes	1.38004e-18	TRUE
309	Reason for reducing amount of alcohol drunk: Other reason	-0.23961	0.418342	0.566806	No	0.951776	FALSE	0.572762	0.140064	0.0526013	0.0077505	Yes	0.0236727	TRUE
310	Had major operations	-0.184617	0.31824	0.561835	No	0.951776	FALSE	0.580118	0.283502	0.0645985	1.14043e-05	Yes	7.52253e-05	TRUE
311	Age of primiparous women at birth of child	0.172481	0.294681	0.558337	No	0.951776	FALSE	0.585314	-0.250351	0.0743384	0.000757933	Yes	0.00323677	TRUE
312	Cereal type: Muesli	-0.145294	0.262591	0.580052	No	0.951776	FALSE	0.553309	-0.272965	0.0389678	2.47223e-12	Yes	5.03403e-11	TRUE
313	Smoking status: Never	-0.165929	0.282545	0.557026	No	0.951776	FALSE	0.587264	-0.11707	0.034915	0.000799366	Yes	0.00338286	TRUE
314	Diagnoses - main ICD10: K62 Other diseases of anus and rectum	-0.22321	0.414577	0.590298	No	0.955005	FALSE	0.538404	0.489175	0.142845	0.00061591	Yes	0.00271108	TRUE
315	Hernia	-0.134818	0.25421	0.595877	No	0.957929	FALSE	0.530339	0.34578	0.0520594	3.09424e-11	Yes	5.17549e-10	TRUE
316	Ever highly irritable/argumentative for 2 days	-0.195679	0.367653	0.594561	No	0.957929	FALSE	0.532238	0.341946	0.0474572	5.78989e-13	Yes	1.25406e-11	TRUE
317	Worrier / anxious feelings	-0.198039	0.38049	0.602727	No	0.965884	FALSE	0.520483	0.189764	0.0455528	3.10259e-05	Yes	0.00018393	TRUE
318	Sleep apnoea	0.231668	0.458316	0.613224	No	0.97817	FALSE	0.505477	0.358101	0.0864481	3.43723e-05	Yes	0.000199558	TRUE
319	Fruit consumers	0.229494	0.455324	0.614245	No	0.97817	FALSE	0.504024	-0.297699	0.089966	0.000936252	Yes	0.00390337	TRUE
320	Sensitivity / hurt feelings	0.107607	0.214789	0.61638	No	0.978503	FALSE	0.500988	0.222116	0.0415539	9.0296e-08	Yes	9.75891e-07	TRUE
321	Non-cancer illness code, self-reported: urinary frequency / incontinence	0.227702	0.461207	0.621512	No	0.982371	FALSE	0.493709	0.319367	0.117003	0.0063417	Yes	0.0200227	TRUE
322	Tinnitus: Yes, but not now, but have in the past	0.151155	0.307195	0.622684	No	0.982371	FALSE	0.49205	0.329415	0.094647	0.00050055	Yes	0.00226133	TRUE
323	Professional informed about anxiety	-0.216727	0.448547	0.628972	No	0.984884	FALSE	0.483174	0.338689	0.0939154	0.000310572	Yes	0.00145938	TRUE
324	Diagnoses - main ICD10: K21 Gastro-oesophageal reflux disease	-0.138642	0.287338	0.629447	No	0.984884	FALSE	0.482506	0.380535	0.0611338	4.82682e-10	Yes	6.64871e-09	TRUE
325	Attendance/disability/mobility allowance: Disability living allowance	-0.131892	0.273865	0.630093	No	0.984884	FALSE	0.481595	0.393364	0.0466873	3.59187e-17	Yes	1.33211e-15	TRUE
326	Reason for reducing amount of alcohol drunk: Illness or ill health	0.225685	0.473444	0.633584	No	0.987303	FALSE	0.476688	0.426977	0.152689	0.00516789	Yes	0.0169251	TRUE
327	Mental health problems ever diagnosed by a professional: Panic attacks	-0.18344	0.393902	0.641431	No	0.996474	FALSE	0.465699	0.409528	0.0823864	6.66701e-07	Yes	6.09422e-06	TRUE
328	Breast cancer ER-negative	-0.052973	0.529937	0.920375	No	0.999873	FALSE	0.099961	-0.266154	0.064824	4.0293e-05	Yes	0.000229904	TRUE
329	Insomnia	0.0361451	0.370729	0.922331	No	0.999873	FALSE	0.0974974	0.459342	0.0868792	1.24251e-07	Yes	1.31258e-06	TRUE
330	Weight change during worst episode of depression: Stayed about the same or was on a diet	-0.0191677	0.197559	0.922708	No	0.999873	FALSE	0.0970227	0.191857	0.0799404	0.016395	Yes	0.0458865	TRUE
331	Other gastritis (incl. Duodenitis)	-0.0298239	0.320007	0.925747	No	0.999873	FALSE	0.0931976	0.542125	0.0517869	1.20674e-25	Yes	1.21105e-23	TRUE
332	Diagnoses - main ICD10: L03 Cellulitis	-0.050697	0.564055	0.928383	No	0.999873	FALSE	0.0898795	0.665119	0.145458	4.81782e-06	Yes	3.45359e-05	TRUE
333	Pain type(s) experienced in last month: Stomach or abdominal pain	0.0502283	0.563386	0.928959	No	0.999873	FALSE	0.0891542	-0.271338	0.0570818	1.99936e-06	Yes	1.54347e-05	TRUE
334	Diagnoses - main ICD10: M25 Other joint disorders, not elsewhere classified	-0.0219131	0.249553	0.930028	No	0.999873	FALSE	0.0878094	0.477547	0.0400951	1.04535e-32	Yes	2.93744e-30	TRUE
335	Why stopped smoking: Health precaution	0.0472628	0.57338	0.934306	No	0.999873	FALSE	0.0824284	0.270624	0.0784895	0.000564975	Yes	0.00249619	TRUE
336	Taking other prescription medications	0.0131924	0.130103	0.919233	No	0.999873	FALSE	0.1014	0.396367	0.0363349	1.04723e-27	Yes	1.63484e-25	TRUE
337	COPD, early/later onset	-0.0122818	0.203731	0.951929	No	0.999873	FALSE	0.0602843	0.133394	0.0410888	0.00116843	Yes	0.00470384	TRUE
338	Medication for cholesterol, blood pressure or diabetes: Blood pressure medication	-0.0179611	0.221767	0.935449	No	0.999873	FALSE	0.0809907	0.329162	0.0498369	3.98129e-11	Yes	6.50432e-10	TRUE
339	Pain type(s) experienced in last month: Hip pain	0.0465643	0.582612	0.936298	No	0.999873	FALSE	0.0799234	0.197886	0.0391688	4.36921e-07	Yes	4.20462e-06	TRUE
340	Neuroticism score	-0.0149001	0.186744	0.936405	No	0.999873	FALSE	0.0797889	-0.338407	0.0357753	3.10175e-21	Yes	1.74318e-19	TRUE
341	HEM_GWAS_META	-0.0443565	0.580762	0.93912	No	0.999873	FALSE	0.0763763	0.10531	0.0364471	0.00386001	Yes	0.0129127	TRUE
342	Age at last live birth	0.0285398	0.379275	0.940017	No	0.999873	FALSE	0.0752482	0.380988	0.105972	0.000324157	Yes	0.00151814	TRUE
343	White blood cell (leukocyte) count	-0.0422854	0.57477	0.941353	No	0.999873	FALSE	0.0735693	0.136437	0.0305624	8.03678e-06	Yes	5.53514e-05	TRUE
344	Number of things worried about during worst period of anxiety	-0.0408144	0.574124	0.943326	No	0.999873	FALSE	0.0710899	0.131404	0.0308141	2.00443e-05	Yes	0.000123519	TRUE
345	Arm fat percentage (right)	0.0389707	0.577334	0.946183	No	0.999873	FALSE	0.0675012	0.226456	0.0907295	0.0125622	Yes	0.0360937	TRUE
346	Arm fat percentage (left)	-0.0216725	0.264877	0.934789	No	0.999873	FALSE	0.0818209	0.417894	0.0432125	4.0174e-22	Yes	2.68783e-20	TRUE
347	Current employment status: Unemployed	0.0578245	0.565151	0.918505	No	0.999873	FALSE	0.102317	0.25443	0.0724806	0.000447563	Yes	0.00204829	TRUE
348	Diagnoses - main ICD10: I84 Haemorrhoids	-0.0814453	0.575025	0.887366	No	0.999873	FALSE	0.141638	0.303957	0.0520819	5.34229e-09	Yes	6.58414e-08	TRUE
349	FI4 : positional arithmetic	-0.0582856	0.554267	0.916251	No	0.999873	FALSE	0.105158	0.278941	0.0772248	0.000303764	Yes	0.00143218	TRUE
350	Neoplasms	-0.0345623	0.586076	0.952974	No	0.999873	FALSE	0.0589725	0.114043	0.0344266	0.000924184	Yes	0.00386452	TRUE
351	Diagnoses - main ICD10: J44 Other chronic obstructive pulmonary disease	0.0866213	0.546994	0.874174	No	0.999873	FALSE	0.158359	0.360788	0.0993495	0.000281773	Yes	0.00133747	TRUE
352	Neutrophill count	0.0690127	0.436817	0.874465	No	0.999873	FALSE	0.15799	0.356729	0.0722773	7.99212e-07	Yes	7.10691e-06	TRUE
353	#Polyarthropathies	0.0690127	0.436817	0.874465	No	0.999873	FALSE	0.15799	0.356729	0.0722773	7.99212e-07	Yes	7.10691e-06	TRUE
354	Diagnoses - main ICD10: M79 Other soft tissue disorders, not elsewhere classified	-0.0822167	0.530722	0.876889	No	0.999873	FALSE	0.154915	0.192458	0.0454099	2.25276e-05	Yes	0.000135842	TRUE
355	Other soft tissue disorders, not elsewhere classified	-0.0876055	0.566279	0.877055	No	0.999873	FALSE	0.154704	0.187271	0.0376358	6.49557e-07	Yes	6.00413e-06	TRUE
356	Bone fractures	-0.0842798	0.547092	0.87757	No	0.999873	FALSE	0.154051	0.226814	0.0833839	0.00652582	Yes	0.0204405	TRUE
357	Mouth/teeth dental problems: Dentures	-0.0895694	0.583841	0.878072	No	0.999873	FALSE	0.153414	0.0881781	0.0287224	0.00214049	Yes	0.0078522	TRUE
358	Breathing problems improved/stopped away from workplace or on holiday: Yes	0.0463404	0.312979	0.882293	No	0.999873	FALSE	0.148062	0.340684	0.105671	0.00126418	Yes	0.00500332	TRUE
359	Trunk fat mass	-0.0858537	0.589976	0.8843	No	0.999873	FALSE	0.145521	0.126125	0.0318524	7.50525e-05	Yes	0.000390742	TRUE
360	Workplace full of chemical or other fumes: Often	0.0348652	0.256059	0.891694	No	0.999873	FALSE	0.136161	0.384781	0.0495342	7.9748e-15	Yes	2.38395e-13	TRUE
361	Body mass index (BMI)	-0.0510349	0.385242	0.894609	No	0.999873	FALSE	0.132475	-0.0872289	0.0318159	0.0061127	Yes	0.0196081	TRUE
362	Current employment status: Unable to work because of sickness or disability	0.0693542	0.55627	0.900779	No	0.999873	FALSE	0.124677	0.355257	0.143219	0.0131192	Yes	0.0373128	TRUE
363	SHBG (quantile) both_sexes	-0.0368541	0.299633	0.902109	No	0.999873	FALSE	0.122997	0.216646	0.0806377	0.00721706	Yes	0.0221881	TRUE
364	Longest period spent worried or anxious	0.0726767	0.618076	0.906396	No	0.999873	FALSE	0.117585	0.399458	0.124703	0.00135872	Yes	0.00530279	TRUE
365	Leg pain when walking uphill or hurrying	-0.0345018	0.302864	0.909303	No	0.999873	FALSE	0.113918	0.0982759	0.0356089	0.00578243	Yes	0.0187628	TRUE
366	Diagnoses - main ICD10: T39 Poisoning by nonopioid analgesics, antipyretics and antirheumatics	-0.066944	0.592071	0.909977	No	0.999873	FALSE	0.113067	0.105947	0.0291701	0.000281191	Yes	0.00133747	TRUE
367	Calcium (quantile) both_sexes	-0.0644025	0.576983	0.911125	No	0.999873	FALSE	0.111619	-0.134283	0.0497948	0.0070026	Yes	0.021671	TRUE
368	Whole body fat mass	-0.0611266	0.555943	0.912448	No	0.999873	FALSE	0.109951	-0.192054	0.0624048	0.00208704	Yes	0.00767615	TRUE
369	Frequency of solarium/sunlamp use	-0.0581722	0.565547	0.918074	No	0.999873	FALSE	0.10286	-0.158723	0.0442889	0.000338628	Yes	0.00158064	TRUE
370	Milk type used: Semi-skimmed	-0.0349632	0.598893	0.953446	No	0.999873	FALSE	0.0583796	-0.0948064	0.0281243	0.000749013	Yes	0.00320842	TRUE
371	Substances taken for depression: Drugs or alcohol (more than once)	-0.00227671	0.57932	0.996864	No	0.999873	FALSE	0.00392997	0.140588	0.028947	1.19343e-06	Yes	1.00405e-05	TRUE
372	Vitamin D (quantile) both_sexes	0.0296681	0.581567	0.959314	No	0.999873	FALSE	0.0510141	0.307762	0.0775674	7.25769e-05	Yes	0.000384794	TRUE
373	Never eat eggs, dairy, wheat, sugar: Sugar or foods/drinks containing sugar	0.0091654	0.584135	0.987481	No	0.999873	FALSE	0.0156906	0.296619	0.114524	0.00959722	Yes	0.0283279	TRUE
374	Medication for cholesterol, blood pressure, diabetes, or take exogenous hormones: Hormone replacement therapy	-0.0078532	0.529782	0.988173	No	0.999873	FALSE	0.0148234	0.333723	0.0982602	0.000682988	Yes	0.00295261	TRUE
375	Diagnoses - main ICD10: K20 Oesophagitis	0.00616924	0.57808	0.991485	No	0.999873	FALSE	0.010672	0.117468	0.0288958	4.79897e-05	Yes	0.000267561	TRUE
376	Treatment/medication code: symbicort 100/6 turbohaler	-0.00550083	0.576469	0.992386	No	0.999873	FALSE	0.00954227	0.175676	0.029501	2.60202e-09	Yes	3.35398e-08	TRUE
377	Trunk fat percentage	-0.00506394	0.579884	0.993032	No	0.999873	FALSE	0.00873269	0.64518	0.245911	0.00869977	Yes	0.0261179	TRUE
378	Leg fat percentage (left)	-0.00499326	0.577453	0.993101	No	0.999873	FALSE	0.00864704	0.171183	0.0663122	0.00983805	Yes	0.0289173	TRUE
379	Diagnoses - main ICD10: R19 Other symptoms and signs involving the digestive system and abdomen	0.0047698	0.578464	0.993421	No	0.999873	FALSE	0.00824562	0.662524	0.263103	0.0117985	Yes	0.0341793	TRUE
380	Breathing problems responsible for leaving job: No	0.00427775	0.578934	0.994104	No	0.999873	FALSE	0.00738901	-0.258243	0.0709689	0.000273893	Yes	0.00130891	TRUE
381	Certain infectious and parasitic diseases	0.00401198	0.581076	0.994491	No	0.999873	FALSE	0.00690439	-0.193586	0.0490383	7.89188e-05	Yes	0.000403054	TRUE
382	Job coding: secondary school teacher or teaching professional (including head teacher)	-0.00306873	0.590222	0.995852	No	0.999873	FALSE	0.00519928	0.0776273	0.0297053	0.00896866	Yes	0.0268106	TRUE
383	Breastfed as a baby	-0.00247591	0.576604	0.996574	No	0.999873	FALSE	0.00429396	0.17766	0.0292343	1.22353e-09	Yes	1.6066e-08	TRUE
384	Hip circumference	0.100403	0.62365	0.872099	No	0.999873	FALSE	0.160993	0.368608	0.0912855	5.39167e-05	Yes	0.000297071	TRUE
385	Leg fat percentage (right)	-0.00230205	0.590176	0.996888	No	0.999873	FALSE	0.00390061	0.094093	0.0362113	0.00936468	Yes	0.0277582	TRUE
386	Body fat percentage	0.00220318	0.574074	0.996938	No	0.999873	FALSE	0.0038378	0.131395	0.0418887	0.00170829	Yes	0.00644393	TRUE
387	Diagnoses - main ICD10: M47 Spondylosis	0.00178223	0.578307	0.997541	No	0.999873	FALSE	0.00308181	0.200052	0.0815201	0.014127	Yes	0.0398564	TRUE
388	Medication for cholesterol, blood pressure or diabetes: Cholesterol lowering medication	-0.0013775	0.570652	0.998074	No	0.999873	FALSE	0.0024139	-0.364857	0.0860181	2.21904e-05	Yes	0.000134386	TRUE
389	Mental health problems ever diagnosed by a professional: Social anxiety or social phobia	-0.000924366	0.5801	0.998729	No	0.999873	FALSE	0.00159346	-0.262349	0.0703075	0.000190375	Yes	0.000945148	TRUE
390	ECG, load	-0.000593013	0.479923	0.999014	No	0.999873	FALSE	0.00123564	0.243436	0.0997381	0.0146566	Yes	0.0412676	TRUE
391	Job SOC coding: Secondary education teaching professionals	0.0002217	0.572179	0.999691	No	0.999873	FALSE	0.000387466	0.270966	0.0849258	0.0014197	Yes	0.00552541	TRUE
392	Used an inhaler for chest within last hour	0.0090891	0.578006	0.987454	No	0.999873	FALSE	0.0157249	-0.165845	0.0405968	4.40437e-05	Yes	0.000248519	TRUE
393	Workplace full of chemical or other fumes: Sometimes	0.0324443	0.581744	0.955524	No	0.999873	FALSE	0.0557708	0.374609	0.0842527	8.73797e-06	Yes	5.98871e-05	TRUE
394	Father's age at death	0.0094456	0.580779	0.987024	No	0.999873	FALSE	0.0162637	0.170904	0.0540029	0.0015523	Yes	0.00595897	TRUE
395	Factors influencing health status and contact with health services	-0.0101872	0.583313	0.986066	No	0.999873	FALSE	0.0174643	0.178352	0.0362872	8.8777e-07	Yes	7.84476e-06	TRUE
396	Diagnoses - main ICD10: K57 Diverticular disease of intestine	0.028335	0.571681	0.96047	No	0.999873	FALSE	0.0495643	0.228725	0.0849735	0.00710851	Yes	0.0219023	TRUE
397	Dentures	0.0286735	0.584869	0.960899	No	0.999873	FALSE	0.0490256	0.262024	0.0871769	0.00265003	Yes	0.00945	TRUE
398	Home area population density - urban or rural: Scotland - Other Urban Area	0.0266215	0.556965	0.961878	No	0.999873	FALSE	0.0477975	0.0900754	0.0328051	0.0060369	Yes	0.0194092	TRUE
399	Non-cancer illness code, self-reported: rheumatoid arthritis	-0.0270461	0.585139	0.963133	No	0.999873	FALSE	0.0462218	0.174258	0.0432088	5.50828e-05	Yes	0.00030231	TRUE
400	Breast cancer ER-positive	0.0250617	0.578931	0.965471	No	0.999873	FALSE	0.0432897	-0.333198	0.0762996	1.25979e-05	Yes	8.11931e-05	TRUE
401	Treatment/medication code: simvastatin	-0.0248709	0.574707	0.965482	No	0.999873	FALSE	0.0432759	-0.0771724	0.0326213	0.0179957	Yes	0.0497715	TRUE
402	Maximum workload during fitness test	0.0214776	0.532015	0.967798	No	0.999873	FALSE	0.0403704	0.66171	0.188044	0.000433309	Yes	0.00198954	TRUE
403	Bone mineral density	0.0213818	0.580747	0.97063	No	0.999873	FALSE	0.0368178	0.17928	0.0356074	4.78041e-07	Yes	4.56903e-06	TRUE
404	Treatment/medication code: imigran 50mg tablet	0.0207345	0.576704	0.971319	No	0.999873	FALSE	0.0359535	-0.353206	0.119683	0.00316559	Yes	0.0109681	TRUE
405	Decayed, Missing and Filled tooth Surfaces (DMFS) + Dentures	0.0190895	0.589129	0.974151	No	0.999873	FALSE	0.0324029	0.12962	0.029966	1.52134e-05	Yes	9.62828e-05	TRUE
406	ECG, phase duration	0.0164278	0.509238	0.974265	No	0.999873	FALSE	0.0322596	0.278993	0.0863041	0.00122639	Yes	0.0048951	TRUE
407	Leg fat mass (right)	-0.0176626	0.577747	0.975611	No	0.999873	FALSE	0.0305715	0.228156	0.0401972	1.37957e-08	Yes	1.60189e-07	TRUE
408	Been in serious accident believed to be life-threatening	0.0174174	0.576988	0.975918	No	0.999873	FALSE	0.0301868	0.205587	0.0670306	0.00216181	Yes	0.00790973	TRUE
409	Mouth ulcers	0.0136132	0.590337	0.981602	No	0.999873	FALSE	0.02306	0.128224	0.0300414	1.97029e-05	Yes	0.00012195	TRUE
410	Illness, injury, bereavement, stress in last 2 years: Serious illness, injury or assault of a close relative	-0.0121469	0.577604	0.983222	No	0.999873	FALSE	0.0210299	0.179653	0.0516393	0.000503289	Yes	0.00226641	TRUE
411	Leg fat mass (left)	-0.0112994	0.576069	0.984351	No	0.999873	FALSE	0.0196147	0.162285	0.0590503	0.00599159	Yes	0.0193263	TRUE
412	Non-butter spread type details: Soft (tub) margarine	-0.0111779	0.577097	0.984547	No	0.999873	FALSE	0.0193693	0.239408	0.0403412	2.94575e-09	Yes	3.69534e-08	TRUE
413	Diseases of the eye and adnexa	0.01045	0.585233	0.985754	No	0.999873	FALSE	0.0178561	-0.24533	0.0460227	9.78781e-08	Yes	1.04181e-06	TRUE
414	Mouth/teeth dental problems: Mouth ulcers	0.00354409	0.201999	0.986002	No	0.999873	FALSE	0.0175451	0.233027	0.048752	1.75435e-06	Yes	1.39258e-05	TRUE
415	FI9 : concept interpolation	0.0064498	0.369416	0.98607	No	0.999873	FALSE	0.0174595	0.394304	0.0516277	2.21566e-14	Yes	5.87359e-13	TRUE
416	Irritability	-0.0333022	0.204881	0.870877	No	0.999873	FALSE	0.162544	0.353219	0.0494391	9.03021e-13	Yes	1.92234e-11	TRUE
417	Leg pain on walking	0.144707	0.512217	0.777551	No	0.999873	FALSE	0.282512	0.466972	0.106111	1.07864e-05	Yes	7.14852e-05	TRUE
418	Shortness of breath walking on level ground	0.095369	0.562246	0.865308	No	0.999873	FALSE	0.169621	-0.220321	0.0804534	0.00617207	Yes	0.0197534	TRUE
419	Disorders of synovium and tendon	0.139251	0.365145	0.702937	No	0.999873	FALSE	0.381359	0.245795	0.0420485	5.04996e-09	Yes	6.27893e-08	TRUE
420	Added milk to filtered coffee	0.185193	0.486429	0.703411	No	0.999873	FALSE	0.38072	0.282724	0.087193	0.0011848	Yes	0.00474258	TRUE
421	Worked with materials containing asbestos: Sometimes	-0.176152	0.464859	0.704735	No	0.999873	FALSE	0.378936	0.418345	0.128093	0.00109102	Yes	0.00441754	TRUE
422	Diagnoses - main ICD10: M19 Other arthrosis	-0.181817	0.481685	0.705832	No	0.999873	FALSE	0.37746	0.344654	0.10823	0.00145029	Yes	0.00559796	TRUE
423	Thoughts of death during worst depression	-0.134908	0.36195	0.709353	No	0.999873	FALSE	0.372725	0.50096	0.06532	1.72903e-14	Yes	4.6717e-13	TRUE
424	Treatment/medication code: omeprazole	0.0622651	0.169081	0.712681	No	0.999873	FALSE	0.368257	0.282531	0.0400141	1.65562e-12	Yes	3.4208e-11	TRUE
425	Townsend deprivation index at recruitment	-0.166871	0.455174	0.71391	No	0.999873	FALSE	0.36661	-0.23417	0.0856499	0.00625634	Yes	0.0198591	TRUE
426	Energy	0.182581	0.500569	0.7153	No	0.999873	FALSE	0.364747	0.46057	0.116216	7.39992e-05	Yes	0.000390026	TRUE
427	Ever seen an un-real vision	0.18411	0.505808	0.715864	No	0.999873	FALSE	0.363992	0.466548	0.163562	0.00433883	Yes	0.0143437	TRUE
428	Treatment/medication code: Free-text entry, unable to be coded	-0.0856466	0.236248	0.716957	No	0.999873	FALSE	0.362528	0.33003	0.0531801	5.43871e-10	Yes	7.41883e-09	TRUE
429	ADHD	-0.11839	0.331605	0.721077	No	0.999873	FALSE	0.35702	0.0779126	0.028598	0.00644173	Yes	0.0202475	TRUE
430	Alkaline phosphatase (quantile) both_sexes	0.094224	0.268655	0.725795	No	0.999873	FALSE	0.350725	0.259311	0.0536823	1.36207e-06	Yes	1.11913e-05	TRUE
431	Diagnoses - main ICD10: M23 Internal derangement of knee	0.148763	0.438582	0.734466	No	0.999873	FALSE	0.339191	0.448599	0.0859467	1.79399e-07	Yes	1.82649e-06	TRUE
432	Manifestations of mania or irritability: I was easily distracted	-0.129472	0.383076	0.735377	No	0.999873	FALSE	0.337981	-0.0947421	0.0322393	0.00329576	Yes	0.0113494	TRUE
433	SHBG (quantile) female	-0.0684544	0.203985	0.737183	No	0.999873	FALSE	0.335586	-0.10849	0.0455554	0.0172422	Yes	0.0478761	TRUE
434	Tobacco smoking: Never smoked	0.119255	0.355395	0.737205	No	0.999873	FALSE	0.335557	0.222228	0.0805203	0.0057818	Yes	0.0187628	TRUE
435	Spinal stenosis	-0.0953747	0.284779	0.737695	No	0.999873	FALSE	0.334907	0.271788	0.0938681	0.00378649	Yes	0.0127273	TRUE
436	Chest pain or discomfort when walking uphill or hurrying	0.162004	0.4959	0.743906	No	0.999873	FALSE	0.326686	0.312213	0.113618	0.00599734	Yes	0.0193263	TRUE
437	Tinnitus: Yes, now some of the time	-0.0963368	0.297277	0.745889	No	0.999873	FALSE	0.324064	0.464935	0.0602423	1.18409e-14	Yes	3.32729e-13	TRUE
438	Back pain for 3+ months	0.103972	0.272403	0.702695	No	0.999873	FALSE	0.381686	0.36641	0.0562251	7.17981e-11	Yes	1.10853e-09	TRUE
439	Types of transport used (excluding work): Walk	0.136698	0.425905	0.748241	No	0.999873	FALSE	0.32096	-0.114264	0.0375495	0.00234226	Yes	0.00848162	TRUE
440	#Arthrosis	-0.188334	0.490547	0.701033	No	0.999873	FALSE	0.383926	0.505196	0.0899471	1.94767e-08	Yes	2.20683e-07	TRUE
441	Forced expiratory volume in 1-second (FEV1), predicted percentage	-0.134716	0.346223	0.697201	No	0.999873	FALSE	0.389102	0.349793	0.050176	3.14002e-12	Yes	6.1274e-11	TRUE
442	Suicide attempt	-0.0986793	0.214677	0.645757	No	0.999873	FALSE	0.459664	0.140641	0.0456591	0.00206833	Yes	0.0076273	TRUE
443	Other pulmonary diagnosis	0.215153	0.475697	0.651059	No	0.999873	FALSE	0.452291	0.347041	0.108078	0.00132261	Yes	0.0051907	TRUE
444	Non-cancer illness code, self-reported: cervical spondylosis	0.0870347	0.193924	0.653569	No	0.999873	FALSE	0.448809	0.170419	0.0622501	0.00618812	Yes	0.0197598	TRUE
445	Coffee type: Decaffeinated coffee (any type)	-0.230627	0.515386	0.654526	No	0.999873	FALSE	0.447484	-0.131561	0.0309101	2.07892e-05	Yes	0.000126995	TRUE
446	Forced vital capacity (FVC), Best measure	-0.170033	0.382945	0.657032	No	0.999873	FALSE	0.444014	-0.127151	0.0341987	0.000200793	Yes	0.000993361	TRUE
447	Mean time to correctly identify matches	-0.211024	0.481604	0.661264	No	0.999873	FALSE	0.438169	0.234699	0.044798	1.61399e-07	Yes	1.65522e-06	TRUE
448	Diagnoses - main ICD10: M17 Gonarthrosis [arthrosis of knee]	-0.211024	0.481604	0.661264	No	0.999873	FALSE	0.438169	0.234699	0.044798	1.61399e-07	Yes	1.65522e-06	TRUE
449	Gonarthrosis [arthrosis of knee](FG)	-0.200416	0.460918	0.663694	No	0.999873	FALSE	0.434818	0.22988	0.0734952	0.00176103	Yes	0.00661565	TRUE
450	Treatment/medication code: cetirizine	-0.184528	0.429618	0.667548	No	0.999873	FALSE	0.429516	-0.298048	0.0521931	1.12658e-08	Yes	1.31904e-07	TRUE
451	Transport type for commuting to job workplace: Cycle	-0.175899	0.412018	0.669436	No	0.999873	FALSE	0.426922	-0.232298	0.0656113	0.000399346	Yes	0.00184566	TRUE
452	Age started smoking in former smokers	0.207396	0.491689	0.673169	No	0.999873	FALSE	0.421803	0.22905	0.0815626	0.0049808	Yes	0.0163505	TRUE
453	Diagnoses - main ICD10: M48 Other spondylopathies	0.133187	0.317231	0.674602	No	0.999873	FALSE	0.419841	0.363185	0.0569854	1.85002e-10	Yes	2.70758e-09	TRUE
454	Workplace very cold: Sometimes	-0.091659	0.223564	0.681814	No	0.999873	FALSE	0.409989	-0.135544	0.040985	0.000942438	Yes	0.00390598	TRUE
455	Alcohol usually taken with meals	-0.20019	0.489969	0.68285	No	0.999873	FALSE	0.408577	0.197173	0.0480314	4.04173e-05	Yes	0.000229904	TRUE
456	Nerve, nerve root and plexus disorders	-0.193351	0.483287	0.689101	No	0.999873	FALSE	0.400075	0.315766	0.109988	0.00409289	Yes	0.0136268	TRUE
457	More irritable than usual during worst period of anxiety	-0.200077	0.504469	0.691656	No	0.999873	FALSE	0.396609	0.286165	0.0985537	0.00368842	Yes	0.0124573	TRUE
458	Diagnoses - main ICD10: N80 Endometriosis	-0.200077	0.504469	0.691656	No	0.999873	FALSE	0.396609	0.286165	0.0985537	0.00368842	Yes	0.0124573	TRUE
459	Endometriosis, IBD co-morbidity	0.150396	0.382695	0.694324	No	0.999873	FALSE	0.392993	0.574178	0.098896	6.40309e-09	Yes	7.82291e-08	TRUE
460	Treatment/medication code: propranolol	-0.195251	0.498402	0.695241	No	0.999873	FALSE	0.391753	0.141591	0.0448174	0.00158153	Yes	0.00603819	TRUE
461	Carpal tunnel syndrome	-0.134716	0.346223	0.697201	No	0.999873	FALSE	0.389102	0.349793	0.050176	3.14002e-12	Yes	6.1274e-11	TRUE
462	Diseases of the respiratory system	-0.0978566	0.586426	0.867473	No	0.999873	FALSE	0.166869	0.125701	0.0318386	7.87837e-05	Yes	0.000403054	TRUE
463	Detention categories: Informal, not formally detained	-0.166936	0.521286	0.748787	No	0.999873	FALSE	0.320239	-0.113497	0.0378757	0.00273034	Yes	0.00971173	TRUE
464	Body mass index (BMI)	0.17107	0.552371	0.756788	No	0.999873	FALSE	0.309701	0.161304	0.0510464	0.00157793	Yes	0.00603819	TRUE
465	Diseases of the skin and subcutaneous tissue	-0.0363856	0.157538	0.817343	No	0.999873	FALSE	0.230963	-0.233688	0.0373774	4.04917e-10	Yes	5.63275e-09	TRUE
466	Maternal smoking around birth	-0.110893	0.483569	0.818618	No	0.999873	FALSE	0.229323	0.415865	0.130525	0.00144204	Yes	0.00558146	TRUE
467	Worked with materials containing asbestos: Often	0.128517	0.561998	0.819119	No	0.999873	FALSE	0.228678	0.224297	0.0463243	1.28616e-06	Yes	1.06927e-05	TRUE
468	Medication for cholesterol, blood pressure, diabetes, or take exogenous hormones: Cholesterol lowering medication	-0.131198	0.578639	0.820629	No	0.999873	FALSE	0.226736	0.108986	0.0295988	0.000231316	Yes	0.00112847	TRUE
469	Waist circumference	-0.128774	0.575777	0.823028	No	0.999873	FALSE	0.223652	0.490827	0.071304	5.83695e-12	Yes	1.10823e-10	TRUE
470	Treatment/medication code: tramadol	0.0852037	0.395947	0.82962	No	0.999873	FALSE	0.21519	0.245181	0.0720639	0.000668279	Yes	0.00290035	TRUE
471	Manifestations of mania or irritability: I needed less sleep than usual	0.11289	0.527616	0.830577	No	0.999873	FALSE	0.213962	0.382601	0.118946	0.00129725	Yes	0.00511975	TRUE
472	Restless during period of worst anxiety	-0.117007	0.559181	0.834255	No	0.999873	FALSE	0.209248	-0.109289	0.0373466	0.00342977	Yes	0.0117246	TRUE
473	Snoring	0.0644676	0.324526	0.842536	No	0.999873	FALSE	0.198651	-0.226695	0.0902192	0.0119808	Yes	0.0346357	TRUE
474	Treatment/medication code: oxybutynin	-0.100244	0.508381	0.843684	No	0.999873	FALSE	0.197183	-0.296575	0.0465891	1.94328e-10	Yes	2.81475e-09	TRUE
475	Potassium	0.102417	0.523727	0.844959	No	0.999873	FALSE	0.195554	0.191676	0.0646088	0.00301005	Yes	0.0105202	TRUE
476	Leisure/social activities: Adult education class	-0.0541846	0.27946	0.846262	No	0.999873	FALSE	0.193891	0.505397	0.144715	0.000478791	Yes	0.00217703	TRUE
477	Treatment/medication code: atorvastatin	0.10252	0.533356	0.847572	No	0.999873	FALSE	0.192217	-0.113681	0.0388256	0.00341168	Yes	0.0116913	TRUE
478	Non-cancer illness code, self-reported: spine arthritis/spondylitis	-0.108148	0.582052	0.852598	No	0.999873	FALSE	0.185805	0.111598	0.0304022	0.000241851	Yes	0.00117173	TRUE
479	Age at menopause (last menstrual period)	0.0910601	0.491892	0.853133	No	0.999873	FALSE	0.185122	0.346966	0.076066	5.08173e-06	Yes	3.60597e-05	TRUE
480	Arm fat mass (left)	0.107695	0.584808	0.853892	No	0.999873	FALSE	0.184155	0.244179	0.0497414	9.15561e-07	Yes	8.03977e-06	TRUE
481	Severity of problems due to mania or irritability	-0.106858	0.581284	0.854146	No	0.999873	FALSE	0.183831	0.112929	0.0301072	0.000176208	Yes	0.000881041	TRUE
482	Treatment/medication code: atenolol	-0.0933631	0.540681	0.862905	No	0.999873	FALSE	0.172677	0.320265	0.0972943	0.000995797	Yes	0.00407899	TRUE
483	Arm fat mass (right)	-0.100307	0.581166	0.862968	No	0.999873	FALSE	0.172597	-0.122234	0.0309697	7.91764e-05	Yes	0.000403054	TRUE
484	Never eat eggs, dairy, wheat, sugar: Dairy products	-0.119021	0.513607	0.816744	No	0.999873	FALSE	0.231735	0.377958	0.101816	0.000205495	Yes	0.00101305	TRUE
485	Forced vital capacity (FVC)	-0.161683	0.514011	0.753103	No	0.999873	FALSE	0.314551	0.40808	0.0999652	4.46079e-05	Yes	0.000250697	TRUE
486	Types of physical activity in last 4 weeks: Walking for pleasure (not as a means of transport)	0.094508	0.401695	0.813997	No	0.999873	FALSE	0.235273	0.373363	0.103253	0.000299185	Yes	0.00141534	TRUE
487	Treatment/medication code: ventolin 100micrograms inhaler	0.0341855	0.144026	0.81238	No	0.999873	FALSE	0.237357	-0.350245	0.0339462	5.86312e-25	Yes	5.14855e-23	TRUE
488	Diagnoses - main ICD10: S09 Other and unspecified injuries of head	-0.0628017	0.203604	0.75774	No	0.999873	FALSE	0.30845	0.18398	0.0357822	2.72322e-07	Yes	2.71356e-06	TRUE
489	Seen doctor (GP) for nerves, anxiety, tension or depression	0.147263	0.487595	0.762638	No	0.999873	FALSE	0.302019	0.108984	0.0315599	0.000553915	Yes	0.00246282	TRUE
490	Breast cancer	0.125841	0.417286	0.762981	No	0.999873	FALSE	0.301569	0.878972	0.037317	1.1368e-122	Yes	1.5972e-119	TRUE
491	Pain type(s) experienced in last month: Headache	0.152006	0.504283	0.763087	No	0.999873	FALSE	0.30143	0.344432	0.0598662	8.74812e-09	Yes	1.04204e-07	TRUE
492	Bilateral oophorectomy (both ovaries removed)	0.164501	0.547963	0.764022	No	0.999873	FALSE	0.300204	0.363685	0.0823022	9.9204e-06	Yes	6.60577e-05	TRUE
493	Diagnoses - main ICD10: N92 Excessive, frequent and irregular menstruation	-0.107589	0.368282	0.770181	No	0.999873	FALSE	0.292138	0.233981	0.0393131	2.65306e-09	Yes	3.38868e-08	TRUE
494	Hearing difficulty/problems with background noise	0.0815977	0.282096	0.772386	No	0.999873	FALSE	0.289255	-0.113325	0.034756	0.00111183	Yes	0.00448884	TRUE
495	Duration to first press of snap-button in each round	0.000119542	0.497706	0.999808	No	0.999873	FALSE	0.000240186	0.217	0.0718438	0.0025241	Yes	0.00906999	TRUE
496	Signal-to-noise-ratio (SNR) of triplet (right)	0.0455001	0.164792	0.782466	No	0.999873	FALSE	0.276107	0.310627	0.0452761	6.85099e-12	Yes	1.28342e-10	TRUE
497	Seen a psychiatrist for nerves, anxiety, tension or depression	0.146271	0.532436	0.783531	No	0.999873	FALSE	0.274721	0.156859	0.0501625	0.0017659	Yes	0.00661625	TRUE
498	C-reactive protein (quantile) female	0.148682	0.543555	0.784441	No	0.999873	FALSE	0.273536	0.439093	0.168749	0.00926675	Yes	0.0275843	TRUE
499	Diagnoses - main ICD10: K63 Other diseases of intestine	-0.14417	0.529097	0.78525	No	0.999873	FALSE	0.272484	0.304815	0.0578566	1.37583e-07	Yes	1.44256e-06	TRUE
500	Disorders of gallbladder, biliary tract and pancreas	-0.0551978	0.20415	0.786869	No	0.999873	FALSE	0.270379	-0.248675	0.050939	1.05118e-06	Yes	9.1733e-06	TRUE
501	Gas or solid-fuel cooking/heating: An open solid fuel fire that you use regularly in winter time	0.0491733	0.187961	0.793619	No	0.999873	FALSE	0.261614	0.22318	0.0677004	0.00097869	Yes	0.00403243	TRUE
502	Cough on most days	0.143815	0.551876	0.794406	No	0.999873	FALSE	0.260593	-0.226787	0.0669451	0.000704907	Yes	0.00302873	TRUE
503	FI10 : arithmetic sequence recognition	-0.137106	0.532148	0.79668	No	0.999873	FALSE	0.257647	0.655995	0.138221	2.07484e-06	Yes	1.59298e-05	TRUE
504	Other specific joint derangements/joint disorders	-0.0665145	0.262031	0.799617	No	0.999873	FALSE	0.253842	0.3814	0.0591211	1.10995e-10	Yes	1.67686e-09	TRUE
505	Mental health problems ever diagnosed by a professional: Anxiety, nerves or generalized anxiety disorder	-0.13033	0.531308	0.806224	No	0.999873	FALSE	0.2453	0.124205	0.0299499	3.36722e-05	Yes	0.000197123	TRUE
506	Gamma glutamyltransferase (quantile) both_sexes	-0.050761	0.20942	0.80848	No	0.999873	FALSE	0.242388	0.397942	0.0415213	9.33028e-22	Yes	5.69958e-20	TRUE
507	Loneliness, isolation	-0.0471103	0.200208	0.813971	No	0.999873	FALSE	0.235307	0.353254	0.0401467	1.37955e-18	Yes	5.7008e-17	TRUE
508	Age at first live birth	9.22721e-05	0.580204	0.999873	No	0.999873	FALSE	0.000159034	0.529829	0.153396	0.000552354	Yes	0.00246282	TRUE
509	Diagnoses - main ICD10: M65 Synovitis and tenosynovitis	0.094508	0.401695	0.813997	No	0.999873	FALSE	0.235273	0.373363	0.103253	0.000299185	Yes	0.00140349	TRUE
510	Workplace very dusty: Sometimes	9.22721e-05	0.580204	0.999873	No	0.999873	FALSE	0.000159034	0.529829	0.153396	0.000552354	Yes	0.00244415	TRUE
